# Supplementary material for: Structured patient handoff on an internal medicine ward: A cluster randomized control trial
Source: PLoS One. 2018 Apr 19;13(4):e0195216. doi: 10.1371/journal.pone.0195216 (PMC5908079; doi:10.1371/journal.pone.0195216)
Supplement: S6 File — (XLSX) [file pone.0195216.s006.xlsx]

## Sheet: Sheet1
ID	Study ID number	Handover event number	Patient age	Admitting diagnosis	Co-morbid conditions	CTU Team (Blue, Red, etc)	CA received handover	Type of handover received	Patient physically seen	CA did NOT receive info that would have been useful	CA comments	Resource utilization	Resource utilization2	IV fluids	Antiobiotics	Blood products	CT	X-ray	Ultrasound	Other radiology	ECG	Bloodwork	Other	Test result pending	Test result pending (specify)	Admitted <24 hrs (in 24 hrs preceding 18:00 on day in question)	Located in high acuity ward (stepdown, CCU)	Abnormal vital signs	Patient dying	Chart needs adjudicating	Other comments	Readmission
1	58	0	36	Sepsis	COPD/asthma;Metastatic Ca	Green	Yes	unknown	No	unknown			No	No	No	No	No	No	No	No	No	No		No		Yes	Regular ward	Yes	No	No
2	58	1	36		COPD/asthma;Metastatic Ca	Green	Yes	phone	No	No			No	No	No	No	No	No	No	No	No	No		Yes (Specify below)	AXR still pending	No	Regular ward	Yes	No	No	phone handover
3	59	0	68	Sepsis	Diabetes Mellitus;Metastatic Ca;other	Yellow	Yes	unknown	unknown	unknown			No	No	No	No	No	No	No	No	No	No		Yes (Specify below)	Lytes at 20:00	Yes	Regular ward	Yes	No	No
5	59	2	68		Diabetes Mellitus;HTN;Metastatic Ca	Yellow	Yes	phone	No	No		IV fluids	Yes	Yes	No	No	No	No	No	No	No	No		No		No	Step-down	No	No		Phone handover.
7	61	0	78	Other	Diabetes Mellitus;HTN;other;Peripheral vascular disease;Sepsis;valvular disease	Purple	Yes	phone	unknown	unknown			No	No	No	No	No	No	No	No	No	No		Yes (Specify below)	Lytes @ 6 and 12 am	Yes	Regular ward		No		Admitting Diag Hyponatremia
8	58	2	36			Green	Yes	unknown	No	No			No	No	No	No	No	No	No	No	No	No		Yes (Specify below)	CT abdo, reviewed by resident at 8:40pm	No	Regular ward	Yes	No	No
15	59	3	68			Yellow	Yes	unknown	No	No			No	No	No	No	No	No	No	No	No	No		No		No	Regular ward	Yes	No	No	Palliative chemo otherwise no signs of dying
16	59	4	68			Yellow	Yes	phone	Yes	unknown		Blood work;IV fluids	Yes	Yes	No	No	No	No	No	No	No	Yes		No		No	Regular ward	Yes	No	No	pt seen twice during CA shift
24	73	0	77	Pneumonia	Arrhythmia;Congestive Heart Failue;Diabetes Mellitus;Dyslipidemia;Stroke/TIA	Blue	Yes	face to face	Yes	unknown			No	No	No	No	No	No	No	No	No	No		Yes (Specify below)	orderd by team for CBC, lytes, Cr, BUN 20:00	No	Regular ward	Yes	No	No
26	74	0	49	Other	Alcohol Abuse;other	Blue	Yes	phone		No			No	No	No	No	No	No	No	No	No	No		No		Yes	Regular ward	Yes	No	No	admit diag:seizures. PMH: Sz
28	76	0	60	Other	Connective Tissue Disease;HTN	Red	Yes	phone		No		Antibiotics	Yes	No	Yes	No	No	No	No	No	No	No		Yes (Specify below)	Joint fluid-Cell count diff, gram stain, C&S, protein, glucose, crystals	No	Regular ward	No	No	No	Admit diag: septic arthritis
35	77	0	63	Chronic Kidney Disease	Angina/ CAD;Chronic Kidney Disease;Diabetes Mellitus;GI Bleed;HTN;other;Other Drugs/Poly drug;Peripheral vascular disease	Blue	Yes	phone	No	No	Good handover.		No	No	No	No	No	No	No	No	No	No		No		No	Regular ward	Yes	No	No	Admit diag: acute on chronic kidney disease
38	79	0	66	Other	Arrhythmia;Diabetes Mellitus;Dyslipidemia;HTN;Stroke/TIA	Purple	Yes	unknown	No	No			No	No	No	No	No	No	No	No	No	No		No		No	Step-down	Yes	No	Yes	Admit diag: Sz. Chart could be reviewed no CA note, pt trasnferred to ICU
40	80	0	85	Other	Anemia;Angina/ CAD;Diabetes Mellitus;HTN;Malignancy;other	Purple	Yes	unknown	No	No			No	No	No	No	No	No	No	No	No	No		No		No	Regular ward	Yes	No	No	Admit diag: febrile neutropenia. HR 92, 162/70
46	67	1				Yellow	Yes	phone	No	No			No	No	No	No	No	No	No	No	No	No		Yes (Specify below)	F/U CT, trop	No	Regular ward	Yes	No	No	116/56, HR 70
49	83	0	84	Other	Arrhythmia;Chronic Kidney Disease;Dementia;Diabetes Mellitus;Dyslipidemia;HTN;hyper/hypothyroid;Pneumonia;Sepsis;valvular disease	Green	Yes	phone	Yes	Yes	Change BW to 3 hrs. Not sure if written in wrong column. I think this is in error	Other	No	No	No		No	No	No	No	No	No		Yes (Specify below)	CBC,lytes,lactate according to PCIS	Yes	Regular ward	Yes	No	No	Admit diag: hyperkalemia. Change IV access
50	83	1				Green	Yes	phone	Yes	No		Blood work;IV fluids	Yes	Yes	No	No	No	No	No	No	No	Yes		Yes (Specify below)	f/u lytes	No	Regular ward	Yes	No	No
52	84	0	82	Sepsis	Diabetes Mellitus;Dyslipidemia;HTN;other	Blue	Yes	phone	No	No			No	No	No	No	No	No	No	No	No	No		No		No	Regular ward	Yes	No	No	Temp- 38.9, 187/92,202/81, RR 22	No
68	88	1				Blue	Yes	unknown	No	unknown			No	No	No	No	No	No	No	No	No	No		No		No	Regular ward	No	No	No		No
74	89	2				Pink	Yes	phone		No			No	No	No	No	No	No	No	No	No	No		No		No	Regular ward	Yes	No	No
75	90	0	57	Pneumonia		Pink	Yes	phone	unknown	No			No	No	No	No	No	No	No	No	No	No		No		Yes	Regular ward	No	No	No
77	91	0	51	GI Bleed	Anemia;COPD/asthma;HTN;Liver Disease	Yellow	Yes	phone	unknown	No		Blood work	Yes	No	No	No	No	No	No	No	No	Yes		Yes (Specify below)	f/u on CBC, lyes at 18:00	Yes	Regular ward	Yes	No	No
80	63	3				Green	Yes	phone	unknown	No		X-ray	Yes	No	No	No	No	Yes	No	No	No	No		No		No	Regular ward	Yes	No	No
82	63	5				Green	Yes	phone	unknown	No			No	No	No	No	No	No	No	No	No	No		Yes (Specify below)	CXR 17:55	No	Regular ward	Yes	No	No
83	92	0	90	Acute Coronary Syndrome	Chronic Kidney Disease;HTN;hyper/hypothyroid	Red	Yes	phone	unknown	No			No	No	No	No	No	No	No	No	No	No		No		No	Step-down	Yes	No	No	Admit diag: NSTEMI	No
84	92	1				Red	Yes	face to face	unknown	No			No	No	No	No	No	No	No	No	No	No		No		No	Step-down	Yes	No	No		No
88	84	2				Blue	Yes	face to face	unknown	No			No	No	No	No	No	No	No	No	No	No		No		No	Regular ward	Yes	No	No
90	93	0	91	Pneumonia	Angina/ CAD;Arrhythmia;Congestive Heart Failue;Dementia;HTN	Purple	Yes	unknown	unknown	No			No	No	No	No	No	No	No	No	No	No		Yes (Specify below)	Troponin at 17:00 from PCIS	Yes	Regular ward	Yes	No	No
93	94	2				Green	Yes	phone	unknown	No		IV fluids	Yes	Yes	No	No	No	No	No	No	No	No		No		No	Regular ward	No	No	No
94	94	3				Green	Yes	unknown	unknown	No		Blood work	Yes	No	No	No	No	No	No	No	No	Yes		No		No	Regular ward	Yes	No	No
95	94	4				Green	Yes	unknown	unknown	Yes	Team has not reviewed ECG- MSI left to deal with this	Blood work;ECG;IV fluids	Yes	Yes	No	No	No	No	No	No	Yes	Yes		Yes (Specify below)	ECG	No	Regular ward	Yes	No	Yes
96	81	1				Green	Yes	phone	unknown	No			No	No	No	No	No	No	No	No	No	No		No		No	Regular ward	Yes	No	No		No
97	14	5				Orange	Yes	other	unknown	No		Blood work	Yes	No	No	No	No	No	No	No	No	Yes		No		No	Regular ward	Yes	No	No	Other type of handover: text
98	95	0	91	Other	Anemia;Arrhythmia;UTI	Orange	Yes	phone	unknown	No			No	No	No	No	No	No	No	No	No	No		No		Yes	Regular ward	Yes	No	No	Admit diag: Epidural hematoma	No
103	101	0	78	Pneumonia	Arrhythmia;Diabetes Mellitus;HTN	Purple	Yes	unknown	unknown	No			No	No	No	No	No	No	No	No	No	No		No		Yes	Step-down	Yes	No	No	Admit diag; Aspiration pneumonia
104	100	0	33	DKA/HHS	Alcohol Abuse;Diabetes Mellitus;HTN;Pancreatitis	Green	Yes	phone	unknown	No			No	No	No	No	No	No	No	No	No	No		No		Yes	Step-down	Yes	No	No
105	100	1				Green	Yes	phone	unknown	No			No	No	No	No	No	No	No	No	No	No		No		No	Step-down	No	No	No
106	102	0	65	Other		Green	Yes	unknown	unknown	No		Blood work;ECG;IV fluids	Yes	Yes	No	No	No	No	No	No	Yes	Yes		No		No	Step-down	Yes	No	No	Admit diag: TEVAR. Multiple comorbities but chart thinned	No
107	102	1				Green	Yes	unknown	unknown	No			No	No	No	No	No	No	No	No	No	No		No		No	Regular ward	Yes	No	No		No
108	103	0	37	Diabetes Mellitus	other	Red	Yes	unknown	unknown	No		Blood work	Yes	No	No	No	No	No	No	No	No	Yes		No		Yes	Step-down	No	No	No	Admit diag:
112	18	6				Green	Yes	phone	unknown	No			No	No	No	No	No	No	No	No	No	No		Yes (Specify below)	Not sure but CA mentions leg U/S result not on chart. Result P	No	Regular ward	Yes	No	No
119	107	1	78	GI Bleed	Alcohol Abuse;Angina/ CAD;Dementia;Dyslipidemia;HTN;other;Stroke/TIA	Pink	Yes	other	unknown	No		Blood products;Blood work	Yes	No	No	Yes	No	No	No	No	No	Yes		No		No	Regular ward	Yes	No	No	Other handover: text
120	107	2				Pink	Yes	phone	unknown	No			No	No	No	No	No	No	No	No	No	No		No		No	Step-down	Yes	No	No
132	21	6				Green	Yes	phone	unknown	No			No	No	No	No	No	No	No	No	No	No		No		No	Regular ward	Yes	No	No
133	21	7				Green	Yes	unknown	unknown	No			No	No	No	No	No	No	No	No	No	No		No		No	Regular ward	Yes	No	No
135	103	1				Red	Yes	phone	unknown	No		Blood work	Yes	No	No	No	No	No	No	No	No	Yes		No		No	Regular ward	No	No	No
136	111	0	41	Other	Connective Tissue Disease	Red	Yes	phone	unknown	No			No	No	No	No	No	No	No	No	No	No		No		No	Step-down	Yes	No	No	Admit diag: Autoimmune disorder and past Hx SLE
138	112	0	89	DKA/HHS	Diabetes Mellitus;HTN	Pink	Yes	unknown	unknown	No		IV fluids	Yes	Yes	No	No	No	No	No	No	No	No		Yes (Specify below)	electrolytes	Yes	Step-down	Yes	No	No
141	113	2				Orange	Yes	other		No			No	No	No	No	No	No	No	No	No	No		Yes (Specify below)	Na at 19:00	No	Regular ward	Yes	No	No	Other type of handover: text
142	114	0	56	Other	HTN;other	Blue	Yes	unknown	No	No			No	No	No	No	No	No	No	No	No	No		No		No	Regular ward	Yes	No	No	Admit diag: Vomiting NYD
147	116	1				Green	Yes	unknown	Yes	No			No	No	No	No	No	No	No	No	No	No		Yes (Specify below)	urine analysis at 17:30 on PCIS	No	Regular ward	Yes	No	Yes	CA saw pt and CXR per MSI request as recent CXR was not reviewed by team
149	117	0	88	GI Bleed	Angina/ CAD;Arrhythmia;Congestive Heart Failue;GI Bleed;HTN;valvular disease	Pink	Yes	unknown	No	No			No	No	No	No	No	No	No	No	No	No		Yes (Specify below)	F/u Hb	Yes	Regular ward	Yes	No	No
150	117	1				Pink	Yes	unknown	No	No			No	No	No	No	No	No	No	No	No	No		Yes (Specify below)	Hb f/u	No	Regular ward	Yes	No	No
151	118	0	78	Delirium/decreased level of consciousness	HTN;valvular disease	Blue	Yes	face to face	unknown	No			No	No	No	No	No	No	No	No	No	No		No		No	Regular ward	Yes	No	No
156	120	1				Orange	Yes	unknown	unknown	No			No	No	No	No	No	No	No	No	No	No		No		No	Regular ward	Yes	No	No
157	120	2				Orange	Yes	phone	No	No		Blood work	Yes	No	No	No	No	No	No	No	No	Yes		No		No	Regular ward	Yes	No	No
163	121	2				Yellow	Yes	unknown	No	No			No	No	No	No	No	No	No	No	No	No		Yes (Specify below)	post transfusion Hb f/u	No	Regular ward	Yes	No	No
164	120	6				Orange	Yes	other	unknown	No			No	No	No	No	No	No	No	No	No	No		No		No	Regular ward	Yes	No	No	type of handover other: text
169	123	1				Purple	Yes	phone	No	No			No	No	No	No	No	No	No	No	No	No		No		No	Regular ward	Yes	No	No
172	101	4				Purple	Yes	phone	No	No			No	No	No	No	No	No	No	No	No	No		No		No	Regular ward	Yes	No	No
174	125	0	49	GI Bleed	Alcohol Abuse	Red	Yes	phone	Yes	No			No	No	No	No	No	No	No	No	No	No		Yes (Specify below)	ABG, CBC, Ca at 17:15 per PCIS	Yes	Step-down	Yes	No	No	Pt seen in ER and then transferred to step down
175	125	1				Red	Yes	unknown	No	No		Blood products;CT;Other	Yes	No	No	Yes	Yes	No	No	No	No	No	other	No		No	Step-down	Yes	No	No
176	125	2				Red	Yes	phone	No	No			No	No	No	No	No	No	No	No	No	No		No		No	Step-down	Yes	No	No
179	126	1				Pink	Yes	unknown	No	No			No	No	No	No	No	No	No	No	No	No		No		No	Regular ward	Yes	No	No
191	132	0	79	GI Bleed	Arrhythmia;COPD/asthma;Diabetes Mellitus;HTN;hyper/hypothyroid;other	Red	Yes	phone		No			No	No	No	No	No	No	No	No	No	No		Yes (Specify below)	f/u labs and AXR	Yes	Regular ward	Yes	No	No
199	55	1				Blue	Yes	phone	No	No			No	No	No	No	No	No	No	No	No	No		No		No	Regular ward	Yes	Yes	No
201	141	0	81	Other	Congestive Heart Failue;Diabetes Mellitus;para/quadra-plegia	Green	Yes	phone	No	unknown	DNR	IV fluids	Yes	Yes	No	No	No	No	No	No	No	No		No		No	Regular ward	Yes	No	No	admit diag: SOB
214	145	1				Pink	Yes	phone	No	No			No	No	No	No	No	No	No	No	No	No		Yes (Specify below)	ABG, lactate and glucose at 17:00 on PCIS	No	Regular ward	Yes	No	No
215	145	2				Pink	Yes	phone	Yes	No			No	No	No	No	No	No	No	No	No	No		No		No	Regular ward	Yes	No	No
218	147	0	81	Malignancy	Angina/ CAD;Malignancy	Green	Yes	phone	No	No			No	No	No	No	No	No	No	No	No	No		Yes (Specify below)	CBC at 23:00	No	Regular ward	Yes	No	No
221	148	0	86	Sepsis	Dementia;Fracture;HTN	Blue	Yes	written	No	Yes	This is not safe or acceptable way to hand over		No	No	No	No	No	No	No	No	No	No		No		Yes	Regular ward	Yes	No	Yes
222	148	1				Blue	Yes	phone	No	No			No	No	No	No	No	No	No	No	No	No		Yes (Specify below)	Troponin at 17:00 on PCIS	No	Regular ward	Yes	No	No
223	149	0	86	Pneumonia	Arrhythmia;Chronic Kidney Disease;Diabetes Mellitus;GI Bleed;HTN;Malignancy;other	Red	Yes	face to face	No	No			No	No	No	No	No	No	No	No	No	No		Yes (Specify below)	INR at 6:00	No	Regular ward	Yes	No	No
226	152	0	75	Congestive Heart Failue	Arrhythmia;Congestive Heart Failue;Dyslipidemia;GI Bleed;HTN	Blue	Yes	phone	No	unknown			No	No	No	No	No	No	No	No	No	No		Yes (Specify below)	INR at 17:00 on PCIS	No	Step-down	Yes	No	No
228	152	2				Blue	Yes	phone	Yes	unknown		Blood work	Yes	No	No	No	No	No	No	No	No	Yes		Yes (Specify below)	f/u post transfusion CBC	No	Step-down	Yes	No	No
229	152	3				Blue	Yes	written	No	No			No	No	No	No	No	No	No	No	No	No		No		No	Step-down	Yes	No	No
230	153	0	65	COPD/asthma	COPD/asthma;other	Blue	Yes	phone	No	No			No	No	No	No	No	No	No	No	No	No		Yes (Specify below)	CBC at 17:10 and lytes and CA at 17:15 on PCIS	Yes	Step-down	Yes	No	No
232	155	0	39	Cellulitis	other;Pneumonia	Green	Yes	phone	Yes	No			No	No	No	No	No	No	No	No	No	No		Yes (Specify below)	f/u on CT PE	No	Step-down	Yes	No	No
234	155	2				Yellow	Yes	face to face	No	No			No	No	No	No	No	No	No	No	No	No		Yes (Specify below)	f/u trop	No	Step-down	Yes	No	No
240	77	4				Blue	Yes	phone	No	No			No	No	No	No	No	No	No	No	No	No		No		No	Regular ward	Yes	No	No
242	159	1				Red	Yes	phone	No	No			No	No	No	No	No	No	No	No	No	No		No		No	Regular ward	Yes	No	No
244	161	0	65	Other	other	Green	Yes	phone	No	No			No	No	No	No	No	No	No	No	No	No		Yes (Specify below)	lytes at 6pm	Yes	Regular ward	Yes	No	No	Admit diag: hyponatremia
245	161	1				Green	Yes	phone	No	No			No	No	No	No	No	No	No	No	No	No		Yes (Specify below)	lytes every 4 hourly after 18:00	No	Regular ward	Yes	No	No
249	164	0	18	Sepsis		Pink	Yes	phone	No	No		IV fluids	Yes	Yes	No	No	No	No	No	No	No	No		Yes (Specify below)	Troponin at 17:45 on PCIS	Yes	Regular ward		No	No
251	63	6				Green	Yes	unknown	No	No			No	No	No	No	No	No	No	No	No	No		No		No	Regular ward	Yes	No	No
252	63	7				Green	Yes	phone	No	No			No	No	No	No	No	No	No	No	No	No		Yes (Specify below)	CXR	No	Regular ward	Yes	No	No
254	63	9				Green	Yes	phone	No	No			No	No	No	No	No	No	No	No	No	No		No		No	Regular ward	No	No	No
258	123	3				Purple	Yes	phone	unknown	No		Blood work;ECG	Yes	No	No	No	No	No	No	No	Yes	Yes		Yes (Specify below)	CBC, lytes, INR, Trop	No	Regular ward	Yes	No	No
260	167	1				Green	Yes	phone	No	No			No	No	No	No	No	No	No	No	No	No		Yes (Specify below)	post transfusion CBC	No	Regular ward	Yes	No	No
261	167	2				Green	Yes	face to face	No	No		Blood work	Yes	No	No	No	No	No	No	No	No	Yes		Yes (Specify below)	f/u CBC and troponin	No	Regular ward	Yes	No	No
262	167	3				Green	Yes	written	Yes	No		Blood work;ECG	Yes	No	No	No	No	No	No	No	Yes	Yes		No		No	Regular ward	Yes	No	No	Pre-filled handover
263	167	4				Green	Yes	phone	No	No			No	No	No	No	No	No	No	No	No	No		Yes (Specify below)	Rpt Hb at 18:00	No	Regular ward	Yes	No	No
270	169	1				Blue	Yes	unknown	No	unknown														Yes (Specify below)	lactate and troponin	No	Regular ward	Yes	No	No
275	172	0	68	Other	Chronic Kidney Disease;Dyslipidemia;GI Bleed;Malignancy;other	Green	Yes	unknown	No	unknown		Blood work												No		No	Regular ward	Yes	No	No	admit diag: ?encephalitis
280	173	0	58	Sepsis	Diabetes Mellitus;other	Blue	Yes	face to face	Yes	No														Yes (Specify below)	troponin	Yes	Regular ward	No	No	No
286	178	1				Red	Yes	face to face	No	No														No		No	Regular ward	Yes	No	No
288	178	3				Red	Yes	phone	Yes	No														No		No	Regular ward	Yes	No	No
289	178	4				Red	Yes	phone	No	No														No		No	Regular ward	Yes	No	No
290	179	0	55	Delirium/decreased level of consciousness	HTN;Liver Disease;other	Yellow	Yes	phone	No	No		IV fluids												No		No	Regular ward	Yes	No	No
298	77	7				Blue	Yes	face to face	No	No		Blood work												No		No	Regular ward	Yes	No	No
300	79	2				Purple	Yes	phone	No	No														No		No	Regular ward	Yes	No	No
304	110	3				Red	Yes	face to face	No	No														No		No	Regular ward	Yes	No	No
307	182	0	54	Other	COPD/asthma;Dyslipidemia;Fracture;Malignancy;other	Orange	Yes	phone	No	No														Yes (Specify below)	CNC, retic count, lytes, LFTs at 17:03 on PCIS	Yes	Step-down	Yes	No	No	Admit diag: pericardial effusion
309	183	1				Red	Yes	phone	Yes	No		ECG;IV fluids												No		No	Regular ward	Yes	No	No
310	183	2				Red	Yes	phone	Yes	No														No		No	Regular ward	Yes	No	No
311	183	3				Red	Yes	phone	No	No														No		No	Regular ward	Yes	No	No
315	186	0	78	Pancreatitis	HTN;Malignancy;other	Orange	Yes	phone	No	No														Yes (Specify below)	CT Chest- PE in notes at 18:55	No	Regular ward	Yes	No	No
316	187	0	96	Sepsis	COPD/asthma;Dyslipidemia;GERD;HTN;other;Stroke/TIA	Red	Yes	phone	No	No														No		Yes	Regular ward	Yes	No	No
331	82	4				Orange	Yes	face to face	No	No														No		No	Regular ward	Yes	No	No
335	199	0	77	Other	Diabetes Mellitus;Dyslipidemia;HTN;other	Red	Yes	phone	Yes	No		Antibiotics;Blood work;CT;Other;X-ray												No		Yes	Regular ward	Yes	No	No	Admit diag: odynophagia
336	199	1				Red	Yes	phone	No	No														No		No	Coronary care unit (CCU)	Yes	No	No
341	34	2				Green	Yes	unknown	No	No														No		No	Regular ward	No	No	No
343	119	1				Yellow	Yes	phone	No	No														Yes (Specify below)	CXR at 20:00	No	Regular ward	No	No	No
349	202	3				Purple	Yes	phone	No	No														No		No	Regular ward	Yes	No	No
350	202	4				Purple	Yes	face to face	No	No														No		No	Regular ward	Yes	No	No
352	203	0	23	Acute kidney injury	other	Orange	Yes	phone	No	No		Blood work;IV fluids												No		Yes	Regular ward	Yes	No	No
373	216	2				Pink	Yes	unknown	Yes	No														Yes (Specify below)	ABG and lytes as per PCIS at 17:50	No	Step-down	Yes	No	No
375	218	0	81	Pneumonia	Angina/ CAD;COPD/asthma;Diabetes Mellitus;hyper/hypothyroid;other;Pneumonia	Orange	Yes	phone	No	No														No		No	Regular ward	Yes	No	No
382	177	1				Green	Yes	unknown	Yes	No														No		No	Regular ward	Yes	No	No
386	223	0	79	GI Bleed	Arrhythmia;HTN;other	Orange	Yes	phone	No	No														Yes (Specify below)	f/u CBC. In PCIS CBC drawn at 21:40	Yes	Regular ward	Yes	No	No
387	224	0	83	GI Bleed	Congestive Heart Failue;COPD/asthma;DVT/PE;Dyslipidemia;HTN;other	Pink	Yes	phone	No	No														No		Yes	Regular ward	Yes	No	No
392	14	0	77	GI Bleed	Anemia;HTN;other	Orange	Yes	unknown	Yes	unknown		Blood products;Other												No		Yes	Regular ward	Yes	No	No	Other resource: IVIG
393	14	1				Orange	Yes	unknown	No	unknown														Yes (Specify below)	post transfusion CBC check	No	Regular ward	Yes	No	No
396	40	2				Orange	Yes	phone	No	unknown														No		No	Regular ward	Yes	No	No
397	48	0	61	Anemia	Anemia;Angina/ CAD;Arrhythmia;Congestive Heart Failue;COPD/asthma;HTN;other;valvular disease	Pink	Yes	unknown	Yes	unknown		Blood products;Blood work;ECG												Yes (Specify below)	f/u CBC at 19:23	Yes	Regular ward	Yes	No	No
408	235	0	80	Sepsis	Diabetes Mellitus;other;para/quadra-plegia	Yellow	Yes	unknown	No	unknown			No	No	No	No	No	No	No	No	No	No		No		No	Regular ward	Yes	No	No		No
413	239	0	61	Other	Alcohol Abuse;Chronic Kidney Disease;Congestive Heart Failue;Diabetes Mellitus;Dyslipidemia;GI Bleed;HTN;other	Blue	Yes	face to face	No	unknown		Blood work												Yes (Specify below)	CBC at 18:00 and 22:00	No	Regular ward	Yes	No	No
414	239	1				Blue	Yes	phone	Yes	No														No		No	Regular ward	Yes	No	No
415	240	0	82	GI Bleed	HTN	Yellow	Yes	unknown	Yes	unknown		Blood work												Yes (Specify below)	urine analysis	Yes	Step-down	Yes	No	No
417	241	0	65	Pneumonia	HTN	Purple	Yes	phone	Yes	unknown		IV fluids;X-ray	Yes	Yes	No	No	No	Yes	No	No	No	No		Yes (Specify below)	CBC, lytes, bun,cr and lactate requested for 20:00 but drawn at 17:30	No	Regular ward	Yes	No	No		No
431	51	1				Pink	Yes	unknown	No	No														No		No	Regular ward	Yes	No	No
437	251	0	86	GI Bleed	GERD;other	Blue	Yes	face to face	Yes	No		Blood work												No		No	Regular ward	Yes	No	No
438	252	0	67	Other	Dyslipidemia;HTN	Green	Yes	phone	No	No		Blood work												No		Yes	Regular ward	Yes	No	No
439	252	1				Green	Yes	phone	No	No														Yes (Specify below)	Lytes at 17:00 on pcis	No	Regular ward	Yes	No	No
440	252	2				Green	Yes	unknown	No	No														No		No	Regular ward	Yes	No	No
441	253	0	88	Congestive Heart Failue	Angina/ CAD;Diabetes Mellitus;HTN	Pink	Yes	other	No	No														Yes (Specify below)	Bloodwork at 18:00	No	Regular ward	No	No	No	Other handover: text
442	253	1				Pink	Yes	phone	No	No		Blood work												Yes (Specify below)	lyte sta 18:00 on pcis	No	Regular ward	No	No	No
444	254	0	89	Other	Anemia;Chronic Kidney Disease;Dementia;Fracture;other	Red	Yes	face to face	Yes	No		IV fluids												No		Yes	Regular ward	Yes	No	No
445	254	1				Red	Yes	phone	No	No														Yes (Specify below)	Ordered lytes at 20:00	No	Regular ward	Yes	No	No
449	255	1				Green	Yes	phone	Yes	No		Blood work;ECG;X-ray												No		No	Regular ward	Yes	No	No
452	256	0	76	Other	Angina/ CAD;Congestive Heart Failue;COPD/asthma;Diabetes Mellitus;Dyslipidemia;HTN;Malignancy;other;Pneumonia;Stroke/TIA	Pink	Yes	phone	No	No														No		Yes	Regular ward	Yes	No	No
456	259	0	49	Delirium/decreased level of consciousness	Chronic Kidney Disease;Diabetes Mellitus;HIV;Liver Disease;other	Purple	Yes	face to face	Yes	No		ECG												No		Yes	Coronary care unit (CCU)	Yes	No	No
457	259	1				Purple	Yes	unknown	Yes	No			No	No	No	No	No	No	No	No	No	No		No		No	Coronary care unit (CCU)	Yes	No	No
460	261	0	69	DVT/PE	DVT/PE;Metastatic Ca;other	Yellow	Yes	unknown	No	unknown														No		Yes	Regular ward	Yes	No	No
461	261	1				Yellow	Yes	unknown	No	unknown														No		No	Regular ward	Yes	No	No
464	107	0	78	GI Bleed	Alcohol Abuse;Angina/ CAD;Dementia;Endocarditis;HTN;other;Stroke/TIA	Pink	Yes	phone	No	No														No		Yes	Step-down	Yes	No	No
468	263	2				Pink	Yes	phone	Yes	No		Blood work	Yes	No	No	No	No	No	No	No	No	Yes		No		No	Coronary care unit (CCU)	Yes	No	Yes	low BP, code blue
472	265	0	23	Sepsis	hyper/hypothyroid;Other Drugs/Poly drug	Blue	Yes	face to face	No	No														No		No	Regular ward	Yes	No	No
475	268	0	85	Other	Anemia;Chronic Kidney Disease;Diabetes Mellitus;Dyslipidemia	Pink	Yes	face to face	No	No														No		Yes	Regular ward	Yes	Yes	No
478	83	3				Green	Yes	phone	No	No		Blood work												Yes (Specify below)	LFTs, albumin on PCIS	No	Regular ward	Yes	No	No
479	83	4				Green	Yes	phone	Yes	No		Blood work;IV fluids												No		No	Regular ward	Yes	No	No	code blue during the day of oct 1
480	83	5				Green	Yes	phone	Yes	No														No		No	Regular ward	Yes	Yes	No
489	273	0	45	DVT/PE	HTN;other	Yellow	Yes	phone	Yes	No		Blood work												Yes (Specify below)	Troponin and PTT	Yes	Step-down	No	No	No
490	273	1				Yellow	Yes	phone	No	No														No		No	Regular ward	No	No	No
492	273	3				Yellow	Yes	phone	Yes	No		Blood work												No		No	Step-down	Yes	No	No
493	274	0	60	Other	Anemia;HTN;other	Blue	Yes	unknown	No	No														Yes (Specify below)	post-transfusion CBC	Yes	Regular ward	Yes	No	No
494	274	1				Blue	Yes	unknown	No	No														No		No	Regular ward	Yes	No	No
496	274	3				Blue	Yes	phone	No	No														No		No	Regular ward	Yes	No	No
497	274	4				Blue	Yes	written	No	Yes	This is not a safe or acceptable way to hand over													No		No	Regular ward	Yes	No	Yes
498	111	1				Red	Yes	phone	Yes	No														No		No	Step-down	Yes	No	No
502	277	0	25	Other		Green	Yes	phone	Yes	No														No		No	Regular ward	Yes	No	No
503	277	1				Green	Yes	phone	No	No		Blood work												Yes (Specify below)	CBC at 23:00	No	Regular ward	Yes	No	No
505	277	3				Green	Yes	face to face	No	No														Yes (Specify below)	CBC at 16:30	No	Regular ward	Yes	No	No
508	277	6				Green	Yes	phone	Yes	No		Ultrasound												No		No	Regular ward	Yes	No	No
518	282	0	74	Arrhythmia	Anemia;Dyslipidemia;GERD;other;Stroke/TIA;UTI;valvular disease	Purple	Yes	phone	No	No														No		No	Regular ward	Yes	No	No
525	165	3				Green	Yes	phone	No	No														Yes (Specify below)	CBC,lytes, BUN, Cr at 20:00	No	Regular ward	Yes	No	No
533	291	0	77	Sepsis	Diabetes Mellitus;HTN;Metastatic Ca;other	Yellow	Yes	phone	Yes	No		Blood products;IV fluids												No		Yes	Regular ward	Yes	No	No
534	291	1				Yellow	Yes	face to face	No	No														No		No	Regular ward	Yes	No	No
541	295	0	49	Other	HTN;Metastatic Ca	Purple	Yes	phone	Yes	No		IV fluids												No		No	Regular ward	Yes	No	No
543	296	0	97	Congestive Heart Failue	Congestive Heart Failue;COPD/asthma;Dementia;Fracture;GERD;HTN;other	Green	Yes	unknown	No	No														Yes (Specify below)	lytes at 10:30pm and lytes 5:30am	No	Regular ward	Yes	No	No
544	296	1				Green	Yes	face to face	Yes	No		Blood work;IV fluids												No		No	Regular ward	Yes	No	No
545	297	0	26	DKA/HHS	Diabetes Mellitus;hyper/hypothyroid;Malignancy;other	Yellow	Yes	phone	Yes	No		IV fluids												Yes (Specify below)	CBC at 17:15 in PCIS	Yes	Regular ward	Yes	No	No
549	298	1				Red	Yes	phone	No	No		Blood work												Yes (Specify below)	post tranfusion CBC	No	Regular ward	Yes	No	No	Low BP
550	298	2				Red	Yes	phone	Yes	No		Blood work												Yes (Specify below)	f/u Hgb	No	Regular ward	Yes	No	No
551	299	0	60	EtOH Withdrawal	GERD;other	Pink	Yes	phone	No	No														No		Yes	Regular ward	Yes	No	No
561	304	1				Red	Yes	face to face	No	No			No	No	No	No	No	No	No	No	No	No		No		No	Regular ward	Yes	Yes	No		No
568	309	0	73	Other	COPD/asthma;Diabetes Mellitus;DVT/PE;HTN;Malignancy	Blue	Yes	face to face	No	No		Blood work;IV fluids	Yes	Yes	No	No	No	No	No	No	No	Yes		No		No	Regular ward	Yes	No	Yes	Low BP	No
572	312	0	79	Other	Diabetes Mellitus;Dyslipidemia;HTN	Green	Yes	unknown	No	No			No	No	No	No	No	No	No	No	No	No		Yes (Specify below)	Lytes @ 19:00	Yes	Regular ward	Yes	No	No		No
581	320	1				Pink	Yes	phone	Yes	No		Blood work	Yes	No	No	No	No	No	No	No	No	Yes		No		No	Regular ward	Yes	No	No		No
587	325	0	59	Other	Chronic Kidney Disease;Diabetes Mellitus;HTN;other	Yellow	Yes	phone	Yes	No		Blood work	Yes	No	No	No	No	No	No	No	No	Yes		Yes (Specify below)	lytes, BUN, Cr @ 18:00 and 20:00	No	Regular ward	Yes	No	No		No
588	326	0	36	Sepsis	Diabetes Mellitus;Fracture;HTN;IV Drug Use;Liver Disease;other	Blue	Yes	phone	No	No		Blood products	Yes	No	No	Yes	No	No	No	No	No	No		Yes (Specify below)	cxr for picc at 17:05, CBC at 17:30 on PCIS	No	Regular ward	Yes	No	No		No
596	324	2				Orange	Yes	phone	Yes	No		X-ray	Yes	No	No	No	No	Yes	No	No	No	No		Yes (Specify below)	CXR at 21:00	No	Regular ward	Yes	No	No		No
597	326	1				Blue	Yes	face to face	Yes	No			No	No	No	No	No	No	No	No	No	No		No		No	Regular ward	No	No	No		No
601	331	0	57	Other	Chronic Kidney Disease;Liver Disease;valvular disease	Yellow	Yes	face to face	No	No			No	No	No	No	No	No	No	No	No	No		No		No	Regular ward	Yes	No	No		No
603	323	0	56	Other	Liver Disease;Malignancy;other;Peptic ulcer disease	Red	Yes	phone	No	No			No	No	No	No	No	No	No	No	No	No		No		No	Regular ward	unknown	No	No		No
609	336	0	78	Other	Angina/ CAD;Arrhythmia;HTN;Malignancy;valvular disease	Yellow	Yes	unknown	No	No			No	No	No	No	No	No	No	No	No	No		Yes (Specify below)	Urinalysis and urine chemistry at 17:00 on PCIS	Yes	Regular ward	Yes	No	No		No
612	333	2				Yellow	Yes	face to face	No	No			No	No	No	No	No	No	No	No	No	No		Yes (Specify below)	CBC, electrolytes, BUN, Cr, lactate, Ca, Mg, PO4, CT Abdo written in notes at 17:05 by team	No	Regular ward	No	No	No		No
614	338	1				Blue	Yes	face to face	No	No			No	No	No	No	No	No	No	No	No	No		No		No	Regular ward	Yes	No	No		No
616	338	3				Blue	Yes	face to face	No	No			No	No	No	No	No	No	No	No	No	No		No		No	Regular ward	Yes	No	No		No
617	339	0	79	Sepsis	Anemia;Malignancy;other	Yellow	Yes	phone	Yes	No			No	No	No	No	No	No	No	No	No	No		Yes (Specify below)	ECG at 19:00	Yes	Regular ward	Yes	No	No		No
620	340	2				Pink	Yes	phone	Yes	No			No	No	No	No	No	No	No	No	No	No		No		No	Regular ward	Yes	No	No		No
621	340	3				Pink	Yes	unknown	No	No			No	No	No	No	No	No	No	No	No	No		Yes (Specify below)	CT Head	No	Regular ward	No	No	No		No
626	344	1				Red	Yes	phone	Yes	No			Yes	No	No	No	No	Yes	No	No	No	No		No		No	Regular ward	Yes	No	No		No
627	344	2				Red	Yes	face to face	No	No			Yes	Yes	No	No	No	No	No	No	No	No		No		No	Regular ward	Yes	No	No		No
629	345	1				Purple	Yes	face to face	No	No			No	No	No	No	No	No	No	No	No	No		No		No	Regular ward	Yes	No	No		No
634	348	0	54	Other	Alcohol Abuse;Diabetes Mellitus;GERD;HTN;hyper/hypothyroid;IV Drug Use;Liver Disease;Pneumonia	Green	Yes	face to face	Yes	No			Yes	Yes	No	No	No	No	No	No	Yes	Yes		Yes (Specify below)	Stat CBC, lytes,urea, Cr, liver profile, lactate, trop, ECG and CXR ordered by team at 17:20	No	Regular ward	Yes	No	No		No
635	348	1				Green	Yes	face to face	Yes	No			Yes	Yes	No	Yes	No	No	No	No	No	Yes		Yes (Specify below)	lactate at 8pm	No	Regular ward	Yes	No	No		No
636	349	0	60	Other	Liver Disease;other	Red	Yes	face to face	Yes	No			No	No	No	No	No	No	No	No	No	No		Yes (Specify below)	Ascitic fluid analysis on PCIS at 17:31	No	Regular ward	Yes	No	No		No
640	350	1				Blue	Yes	phone	No	No			Yes	Yes	No	No	No	No	No	No	No	No		No		No	Step-down	Yes	No	No		No
645	350	6				Blue	Yes	phone	No	No			No	No	No	No	No	No	No	No	No	No		No		No	Step-down	Yes	No	No		No
646	350	7				Blue	Yes	face to face	Yes	No			Yes	No	No	No	No	Yes	No	No	Yes	Yes		No		No	Step-down	Yes	No	No		No
647	350	8				Blue	Yes	face to face	No	No			No	No	No	No	No	No	No	No	No	No		Yes (Specify below)	Trop @ 20:00	No	Step-down	Yes	No	No		No
662	354	1				Red	Yes	face to face	Yes	No			Yes	No	No	Yes	No	No	No	No	Yes	No		Yes (Specify below)	CBC	No	Step-down	Yes	No	No		No
668	319	1				Red	Yes	phone	No	No			No	No	No	No	No	No	No	No	No	No		No		No	Regular ward	Yes	No	No		No
670	319	3				Red	Yes	face to face	No	No			No	No	No	No	No	No	No	No	No	No		No		No	Regular ward	Yes	No	No		No
672	155	4				Yellow	Yes	face to face	No	No			No	No	No	No	No	No	No	No	No	No		No		No	Regular ward	Yes	No	No		No
674	356	0	76	Pneumonia	Angina/ CAD;Arrhythmia;Congestive Heart Failue;COPD/asthma;GI Bleed;other;Peripheral vascular disease;valvular disease	Green	Yes	face to face	No	No			No	No	No	No	No	No	No	No	No	No		No		No	Regular ward	Yes	No	No		No
675	357	0	67	UTI	Diabetes Mellitus;Dyslipidemia;HTN;other	Blue	Yes	face to face	Yes	No			Yes	No	No	No	No	No	No	No	Yes	No	Stool C. diff toxin if diarrhea	Yes (Specify below)	Stat CT head ordered at 17:52, CXR and Abdo Xray done at 17:40. On PCIS at 17:25 CBC, lytes, INR and trop done	No	Regular ward		No	No		No
681	360	0	72	COPD/asthma	Chronic Kidney Disease;COPD/asthma;HTN;Malignancy;Pneumonia	Yellow	Yes	face to face	Yes	No			Yes	No	No	No	No	No	No	No	Yes	Yes		No		No	Regular ward	Yes	No	No		No
688	363	1				Blue	Yes	face to face	No	No			No	No	No	No	No	No	No	No	No	No		No		No	Regular ward	Yes	No	No		No
691	365	0	79	Other	Diabetes Mellitus;Dyslipidemia;HTN;Malignancy;other;Stroke/TIA;UTI	Red	Yes	unknown	Yes	No			No	No	No	No	No	No	No	No	No	No		No		Yes	Regular ward	Yes	No	No		No
696	315	2				Blue	Yes	phone	No	No			No	No	No	No	No	No	No	No	No	No		Yes (Specify below)	CBC ordered by team at 5pm	No	Regular ward	Yes	No	No		No
700	359	2				Red	Yes	unknown	No	No			No	No	No	No	No	No	No	No	No	No		Yes (Specify below)	Team ordered trop but it was not sent	No	Regular ward	Yes	No	No		No
701	359	3				Red	Yes	phone	No	No			No	No	No	No	No	No	No	No	No	No		No		No	Regular ward	Yes	No	No		No
703	359	5				Red	Yes	face to face	No	No			Yes	No	No	No	No	No	No	No	Yes	No		No		No	Regular ward	Yes	No	No		No
705	372	0	87	Delirium/decreased level of consciousness	Angina/ CAD;Arrhythmia;Diabetes Mellitus;Dyslipidemia;HTN;other	Red	Yes	unknown	No	No			Yes	No	No	Yes	No	No	No	No	Yes	No	Urine cultures	Yes (Specify below)	CBC ordered by team @21:00	No	Regular ward	Yes	No	No		No
710	344	3				Red	Yes	face to face		No														No		No	Regular ward	Yes		No		No
711	344	4				Red	Yes	face to face	No	No			No	No	No	No	No	No	No	No	No	No		No		No	Regular ward	Yes	No	No		No
712	344	5				Red	Yes	phone	No	No			No	No	No	No	No	No	No	No	No	No		Yes (Specify below)	ECG ordered at 16:30	No	Regular ward	Yes	No	No		No
715	375	1				Blue	Yes	unknown	No	No			No	No	No	No	No	No	No	No	No	No		No		No	Regular ward		Yes	No		No
727	379	0	87	Sepsis	Arrhythmia;Congestive Heart Failue;Dementia;Malignancy;other;Stroke/TIA	Red	Yes	phone	No	No			No	No	No	No	No	No	No	No	No	No		No		No	Regular ward	Yes	No	No		No
728	338	4				Blue	Yes	phone	No	No			No	No	No	No	No	No	No	No	No	No		No		No	Regular ward	No	No	No		No
730	380	0	84	Other	Arrhythmia;Chronic Kidney Disease;Congestive Heart Failue;hyper/hypothyroid;other;Pneumonia	Purple	Yes	phone	No	No			No	No	No	No	No	No	No	No	No	No		Yes (Specify below)	f/u with lytes, urea and Creatinine @ 8pm ordered by team	No	Regular ward	Yes	No	No		No
735	382	0	83	Pneumonia	Malignancy	Orange	Yes	face to face	No	No			No	No	No	No	No	No	No	No	No	No		No		Yes	Regular ward	Yes	No	Yes		No
736	383	0	76	Malignancy	COPD/asthma;Fracture;HTN;other	Green	Yes	face to face	No	No			No	No	No	No	No	No	No	No	No	No		No		No	Regular ward	Yes	No	No		No
738	73	3		Congestive Heart Failue		Orange	Yes	face to face		No			No	No	No	No	No	No	No	No	No	No		No		Yes	Regular ward	Yes	No	No		Yes
739	384	0	80	Other	Arrhythmia;Chronic Kidney Disease;Congestive Heart Failue;Diabetes Mellitus;Dyslipidemia;GERD;HTN;other	Yellow	Yes	face to face	Yes	No			No	No	No	No	No	No	No	No	No	No		No		Yes	Regular ward	No	No	No		No
740	384	1				Yellow	Yes	phone	No	No			No	No	No	No	No	No	No	No	No	No		Yes (Specify below)	CXR done at 20:55	No	Regular ward	Yes	No	Yes	Low BP	No
744	354	2				Red	Yes	face to face	No	No			No	No	No	No	No	No	No	No	No	No		Yes (Specify below)	CBC at 17:23 on PCIS and 22:00 per handover sheet	No	Step-down	Yes	No	No		No
746	354	4				Red	Yes	unknown	Yes	No			Yes	No	No	Yes	No	No	No	No	Yes	No		No		No	Step-down	Yes	No	No		No
747	354	5				Red	Yes	phone	No	No			No	No	No	No	No	No	No	No	No	No		Yes (Specify below)	CBC @ 17:35 per PCIS	No	Step-down	Yes	No	No		No
749	354	7				Red	Yes	face to face	No	No			No	No	No	No	No	No	No	No	No	No		No		No	Regular ward	Yes	No	No		No
755	389	0	55	GI Bleed	other	Green	Yes	face to face	No	No			No	No	No	No	No	No	No	No	No	No		No		No	Step-down	Yes	No	No		No
756	390	0	62	Other	Anemia;Liver Disease;Peripheral vascular disease	Red	Yes	face to face	No	No			Yes	No	No	No	No	No	No	No	No	Yes	Urine analysis	No		No	Regular ward	Yes	No	No		No
760	391	1				Blue	Yes	phone	No	No			No	No	No	No	No	No	No	No	No	No		Yes (Specify below)	lytes at midnight	No	Step-down	Yes	No	No		No
761	391	2				Blue	Yes	face to face	No	No			Yes	Yes	No	No	No	No	No	No	No	No		Yes (Specify below)	lytes at PCIS 17:20	No	Regular ward	No	No	No		No
762	392	0	70	Drug intox/overdose	Angina/ CAD;Congestive Heart Failue;Diabetes Mellitus;Dyslipidemia;HTN;Peptic ulcer disease	Blue	Yes	face to face	No	No			No	No	No	No	No	No	No	No	No	No		No		No	Regular ward	No	No	No		No
766	393	0	41	Sepsis	DVT/PE;other;Pneumonia;Sepsis	Green	Yes	face to face	No	No			No	No	No	No	No	No	No	No	No	No		No		Yes	Step-down	Yes	No	No		No
767	323	2				Red	Yes	face to face	No	No			No	No	No	No	No	No	No	No	No	No		Yes (Specify below)	post transfusion CBC	No	Regular ward	Yes	No	No		No
768	323	3				Red	Yes	face to face	No	No			No	No	No	No	No	No	No	No	No	No		No		No	Regular ward	Yes	No	No		No
769	394	0	77	Pneumonia	Angina/ CAD;Dyslipidemia;HTN	Yellow	Yes	face to face	No	No			No	No	No	No	No	No	No	No	No	No		No		Yes	Regular ward	Yes	No	No		No
770	333	3				Yellow	Yes	phone	Yes	No			No	No	No	No	No	No	No	No	No	No		No		No	Regular ward	Yes	No	No		No
774	155	6				Yellow	Yes	phone	No	No			No	No	No	No	No	No	No	No	No	No		No		No	Regular ward	Yes	No	No		No
775	155	7				Yellow	Yes	phone	No	No			No	No	No	No	No	No	No	No	No	No		Yes (Specify below)	ECG at 17:30	No	Regular ward	Yes	No	No		No
776	396	0	62	Delirium/decreased level of consciousness	Angina/ CAD;Liver Disease;other;valvular disease	Green	Yes	phone	No	No			No	No	No	No	No	No	No	No	No	No		No		No	Regular ward	No	No	No		No
779	397	0	58	DVT/PE		Red	Yes	phone	No	No			No	No	No	No	No	No	No	No	No	No		No		Yes	Regular ward	Yes	No	No		No
780	397	1				Red	Yes	face to face	Yes	No			Yes	No	No	No	No	Yes	No	No	No	No		No		No	Regular ward	Yes	No	No		No
781	397	2				Red	Yes	face to face	No	No			No	No	No	No	No	No	No	No	No	No		No		No	Regular ward	Yes	No	No		No
782	357	2				Blue	Yes	face to face	No	No			No	No	No	No	No	No	No	No	No	No		Yes (Specify below)	LP	No	Regular ward	Yes	No	No		No
783	369	1				Blue	Yes	face to face	No	No			No	No	No	No	No	No	No	No	No	No		No		No	Regular ward	Yes	No	No		No
784	372	1				Red	Yes	phone	No	No			No	No	No	No	No	No	No	No	No	No		No		No	Regular ward	Yes	No	No		No
785	360	3				Yellow	Yes	phone	Yes	No			No	No	No	No	No	No	No	No	No	No		Yes (Specify below)	ECG and CBC, lytes, BUN,Cr and trop as per chart	No	Regular ward	No	No	No		No
786	359	6				Red	Yes	phone	No	No			No	No	No	No	No	No	No	No	No	No		Yes (Specify below)	PTT at 17:17 on PCIS	No	Regular ward	Yes	No	No		No
787	359	7				Red	Yes	face to face	No	No			No	No	No	No	No	No	No	No	No	No		No		No	Regular ward	Yes	No	No		No
789	310	2		Congestive Heart Failue		Orange	Yes	face to face	No	No			No	No	No	No	No	No	No	No	No	No		No		No	Regular ward	Yes	No	No		Yes
794	376	4				Purple	Yes	face to face	No	No			No	No	No	No	No	No	No	No	No	No		Yes (Specify below)	Bloodwork @ 22:00	No	Regular ward	Yes	No	No		No
795	376	5				Purple	Yes	phone	No	No			No	No	No	No	No	No	No	No	No	No		No		No	Regular ward	Yes	No	No		No
797	399	0	58	Other	Liver Disease	Red	Yes	face to face	No	No			No	No	No	No	No	No	No	No	No	No		Yes (Specify below)	CXR @ 17:15	No	Regular ward	Yes	No	No		No
800	401	0	62	Sepsis	DVT/PE;Metastatic Ca	Yellow	Yes	phone	No	No			No	No	No	No	No	No	No	No	No	No		No		No	Regular ward	Yes	No	No		No
802	396	3				Green	Yes	phone	No	No			No	No	No	No	No	No	No	No	No	No		No		No	Regular ward	No	No	No		No
803	403	0	21	Acute kidney injury	HTN	Green	Yes	phone	Yes	No			Yes	No	No	No	No	No	No	No	No	Yes		No		Yes	Regular ward		No	No		No
809	406	0	79	Other	Angina/ CAD;Dyslipidemia;GERD;HTN;other;Stroke/TIA	Yellow	Yes	face to face	No	No			No	No	No	No	No	No	No	No	No	No		No		Yes	Regular ward	Yes	No	No		No
810	393	1				Green	Yes	phone	Yes	No			No	No	No	No	No	No	No	No	No	No		No		No	Regular ward	Yes	No	No		No
812	407	0	49	Other	Alcohol Abuse;other	Yellow	Yes	phone	No	No			No	No	No	No	No	No	No	No	No	No		No		No	Regular ward	Yes	No	No		No
816	353	3				Green	Yes	face to face	No	No			No	No	No	No	No	No	No	No	No	No		No		No	Step-down	Yes	No	No		No
817	350	11				Yellow	Yes	phone	No	No			No	No	No	No	No	No	No	No	No	No		No		No	Step-down	Yes	No	No		No
818	409	0	79	Other	GERD;HTN;other	Purple	Yes	phone	No	No			No	No	No	No	No	No	No	No	No	No		No		No	Step-down	Yes	No	No		No
826	408	3				Red	Yes	face to face	No	No			No	No	No	No	No	No	No	No	No	No		No		No	Regular ward	Yes	No	No		No
832	416	0	93	Other	Chronic Kidney Disease;Dementia;Stroke/TIA	Blue	Yes	phone	No	No			No	No	No	No	No	No	No	No	No	No		No		Yes	Regular ward	Yes	No	No		No
833	416	1				Blue	Yes	face to face	Yes	No			Yes	Yes	No	No	No	No	No	No	No	Yes	urine culture	No		No	Regular ward	Yes	No	No		No
839	420	0	85	Pneumonia	Angina/ CAD;Arrhythmia;Chronic Kidney Disease;Diabetes Mellitus;Dyslipidemia;GERD;GI Bleed;HTN	Orange	Yes	phone	No	No			No	No	No	No	No	No	No	No	No	No		No		Yes	Regular ward	Yes	No	No		No
841	422	0	79	Other	Angina/ CAD;Chronic Kidney Disease;Diabetes Mellitus;HTN;other	Green	Yes	phone	No	No			No	No	No	No	No	No	No	No	No	No		Yes (Specify below)	CBC @ 17:15	No	Regular ward	Yes	No	No		No
842	423	0	77	Delirium/decreased level of consciousness	Dementia;HTN;Malignancy	Yellow	Yes	face to face	No	No			Yes	Yes	No	No	No	No	No	No	No	No	Influenza PCR swab	Yes (Specify below)	lytes ordered by team	Yes	Regular ward	Yes	No	No		No
843	423	1				Yellow	Yes	phone		No			No	No	No	No	No	No	No	No	No	No		Yes (Specify below)	anion gap and total CO2 @17:15	No	Regular ward	Yes	No	No		No
846	425	1				Blue	Yes	phone	No	No			No	No	No	No	No	No	No	No	No	No		No		No	Regular ward	Yes	No	No		No
847	359	8				Red	Yes	phone	No	No			No	No	No	No	No	No	No	No	No	No		Yes (Specify below)	CBC @19:00 ordered by team	No	Regular ward	No	No	No		No
849	426	1				Blue	Yes	phone	No	No			Yes	No	No	No	No	No	No	No	Yes	Yes	Sputum spec	No		No	Regular ward	Yes	No	No		No
850	427	0	87	Congestive Heart Failue	Angina/ CAD;Arrhythmia;HTN;Malignancy;Peripheral vascular disease;valvular disease	Pink	Yes	face to face	Yes	No			No	No	No	No	No	No	No	No	No	No		Yes (Specify below)	urine analysis at18:00 on PCIS	Yes	Regular ward	Yes	No	No		No
853	430	0	84	Other	Angina/ CAD;Arrhythmia;Connective Tissue Disease;Diabetes Mellitus;Dyslipidemia;HTN;other;valvular disease	Pink	Yes	unknown	No	No			No	No	No	No	No	No	No	No	No	No		No		Yes	Regular ward	Yes	No	No		No
855	430	2				Pink	Yes	face to face	Yes	No			No	No	No	No	No	No	No	No	No	No		No		No	Regular ward	Yes	Yes	No		No
856	430	3				Pink	Yes	unknown	No	No			No	No	No	No	No	No	No	No	No	No		No		No	Regular ward	unknown	Yes	No		No
860	432	1				Red	Yes	phone	No	No			No	No	No	No	No	No	No	No	No	No		Yes (Specify below)	lytes and Cr @21:00 ordered by team	No	Regular ward	Yes	No	No		No
862	432	3				Red	Yes	face to face	Yes	No			Yes	Yes	No	No	No	Yes	No	No	No	Yes	urine analysis, urine C&S	Yes (Specify below)	lytes @24:00 in notes	No	Regular ward	Yes	No	No		No
863	432	4				Red	Yes	phone	No	No			No	No	No	No	No	No	No	No	No	No		No		No	Regular ward	Yes	No	No		No
864	432	5				Red	Yes	face to face	Yes	No			Yes	Yes	No	No	No	No	No	No	No	Yes	urine lytes-Na, urine osm	No		No	Regular ward	Yes	No	No		No
867	377	4				Red	Yes	phone	No	No			No	No	No	No	No	No	No	No	No	No		No		No	Regular ward	No	No	No		No
871	407	1				Yellow	Yes	phone	Yes	No			Yes	Yes	No	No	No	No	No	No	No	Yes	urine analysis	Yes (Specify below)	CBC and lytes at 17:30 on PCIS	No	Regular ward	Yes	No	No		No
872	407	2				Yellow	Yes	phone	No	No			No	No	No	No	No	No	No	No	No	No		No		No	Regular ward	Yes	No	No		No
877	434	0	53	Ascites	Liver Disease;other	Yellow	Yes	face to face	No	No			No	No	No	No	No	No	No	No	No	No		No		No	Regular ward	Yes	No	Yes		No
880	434	3				Yellow	Yes	face to face	No	No			Yes	No	No	No	No	No	No	No	No	Yes		Yes (Specify below)	PTT @ 18:02 on PCIS	No	Regular ward	Yes	No	No		No
881	434	4				Yellow	Yes	face to face	Yes	No			No	No	No	No	No	No	No	No	No			Yes (Specify below)	PTT @ 17:55 on PCIS	No	Regular ward	Yes	No	No		No
882	434	5				Yellow	Yes	unknown	No	No			No	No	No	No	No	No	No	No	No	No		Yes (Specify below)	Hep B virology @ 17:52	No	Regular ward	Yes	No	No		No
886	399	2				Red	Yes	unknown	No	No			No	No	No	No	No	No	No	No	No	No		Yes (Specify below)	CXR at 17:35, urine analysis at 17:30 on PCIS	No	Regular ward	Yes	No	No		No
888	436	0	82	Other	HTN;Malignancy;other	Red	Yes	phone	No	No			Yes	Yes	No	No	No	No	No	No	No	No		No		No	Regular ward	Yes	No	No		No
889	437	0	50	Other	Liver Disease;other	Red	Yes	unknown	No	No			Yes	No	No	No	No	No	No	No	No	Yes		No		No	Regular ward	No	No	No		No
890	438	0	59	Acute kidney injury		Yellow	Yes	phone	Yes	No			No	No	No	No	No	No	No	No	No	No		No		No	Regular ward	Yes	No	No		No
891	397	3				Red	Yes	phone	No	No			No	No	No	No	No	No	No	No	No	No		Yes (Specify below)	INR and PTT at 17:10 on PCIS	No	Regular ward	Yes	No	No		No
892	350	12				Yellow	Yes	face to face	No	No			No	No	No	No	No	No	No	No	No	No		No		No	Step-down	Yes	No	No		No
893	350	13				Yellow	Yes	face to face	No	No			No	No	No	No	No	No	No	No	No	No		Yes (Specify below)	Lytes @ 20:00	No	Step-down		No	No		No
894	350	14				Yellow	Yes	face to face	No	No			No	No	No	No	No	No	No	No	No	No		No		No	Step-down		No	No		No
896	350	16				Yellow	Yes	unknown	No	No			No	No	No	No	No	No	No	No	No	No		No		No	Step-down	Yes	No	No		No
897	350	17				Yellow	Yes	phone	No	No			No	No	No	No	No	No	No	No	No	No		Yes (Specify below)	ECG,CXR. CBC, lytes, INR, trop and urine analysis on PCIS at 17:55	No	Step-down	Yes	No	No		No
898	350	18				Yellow	Yes	face to face	No	No			No	No	No	No	No	No	No	No	No	No		No		No	Step-down	Yes	No	No		No
901	350	21				Yellow	Yes	face to face	No	No			No	No	No	No	No	No	No	No	No	No		No		No	Step-down	Yes	No	No		No
902	350	22				Yellow	Yes	phone	No	No			No	No	No	No	No	No	No	No	No	No		No		No	Step-down	Yes	No	No		No
911	440	0	70	Arrhythmia	Diabetes Mellitus;Dyslipidemia;HTN;Stroke/TIA;UTI;valvular disease	Blue	Yes	phone	Yes	No			Yes	No	Yes	No	No	No	No	No	Yes	Yes	urine analysis, urine C&S	No		No	Regular ward	No	No	No		No
912	418	2				Yellow	Yes	phone	No	No			No	No	No	No	No	No	No	No	No	No		No		No	Regular ward	Yes	No	No		No
913	441	0	40	Pancreatitis	Connective Tissue Disease;Pancreatitis	Blue	Yes	face to face	No	No			No	No	No	No	No	No	No	No	No	No		No		Yes	Regular ward	Yes	No	No		No
914	441	1				Blue	Yes	face to face	No	No			No	No	No	No	No	No	No	No	No	No		No		No	Regular ward	Yes	No	No		No
915	441	2				Blue	Yes	phone	No	No			Yes	No	No	Yes	No	No	No	No	No	No		Yes (Specify below)	CXR for PICC at 17:30	No	Regular ward	Yes	No	No		No
916	441	3				Blue	Yes	face to face	Yes	No			Yes	Yes	No	Yes	No	No	No	No	No	Yes		No		No	Regular ward	Yes	No	No		No
918	441	5				Blue	Yes	unknown	No	No			No	No	No	No	No	No	No	No	No	No		No		No	Regular ward	Yes	No	No		No
919	441	6				Blue	Yes	face to face	Yes	No			Yes	Yes	No	No	No	No	No	No	No	Yes		No		No	Regular ward	Yes	No	No		No
920	441	7				Blue	Yes	face to face	No	No			No	No	No	No	No	No	No	No	No	No		No		No	Regular ward	Yes	No	No		No
921	355	2				Blue	Yes	phone	No	No			No	No	No	No	No	No	No	No	No	No		Yes (Specify below)	urine analysis	No	Regular ward	Yes	No	No		No
923	355	4				Blue	Yes	phone	No	No			No	No	No	No	No	No	No	No	No	No		No		No	Regular ward		No	No		No
925	442	0	30	Pneumonia	Malignancy	Red	Yes	face to face	Yes	No			Yes	Yes	No	No	No	No	No	No	No	No		No		No	Regular ward	Yes	No	No		No
926	443	0	55	Sepsis	Alcohol Abuse;Fracture;other;Sepsis	Red	Yes	face to face	Yes	No			Yes	No	No	No	No	No	No	No	No	Yes		No		Yes	Regular ward	Yes	No	No		No
928	443	2				Red	Yes	face to face	No	No			No	No	No	No	No	No	No	No	No	No		No		No	Regular ward	Yes	No	No		No
931	445	1				Blue	Yes	face to face	No	No			Yes	No	No	No	No	No	No	No	No	Yes		No		No	Step-down	Yes	No	No		No
932	445	2				Blue	Yes	phone	No	No			No	No	No	No	No	No	No	No	No	No		No		No	Regular ward	Yes	No	No		No
934	434	6				Yellow	Yes	face to face	No	No			Yes	No	No	Yes	No	No	No	No	No	Yes		No		No	Regular ward	Yes	No	No		No
936	436	1				Red	Yes	face to face	No	No			No	No	No	No	No	No	No	No	No	No		Yes (Specify below)	Cr, BUN,lytes, Mg ordered stat at 18:00	No	Regular ward	Yes	No	No		No
937	436	2				Red	Yes	phone		No														Yes (Specify below)	CXR ordered by team which was done at 20:00	No	Regular ward	Yes	No	No		No
940	447	1				Orange	Yes	face to face	No	No			No	No	No	No	No	No	No	No	No	No		No		No	Regular ward	Yes	No	No		No
943	449	0	29	Other	Connective Tissue Disease;HTN;hyper/hypothyroid;other	Red	Yes	phone	No	No			Yes	Yes	No	No	No	No	No	No	No	No		No		Yes	Regular ward	Yes	No	No		No
944	449	1				Red	Yes	face to face	No	No			No	No	No	No	No	No	No	No	No	No		No		No	Regular ward	Yes	No	No		No
948	452	0	77	Other	Angina/ CAD;Chronic Kidney Disease;Diabetes Mellitus;HTN;other;Stroke/TIA	Purple	Yes	unknown	No	No			No	No	No	No	No	No	No	No	No	No		Yes (Specify below)	EKG and troponins ordered by team	Yes	Regular ward	Yes	No	No		No
951	453	2				Green	Yes	face to face	No	No			No	No	No	No	No	No	No	No	No	No		Yes (Specify below)	CXR @ 19:00 ordered by team	No	Regular ward	Yes	No	No		No
955	455	1				Orange	Yes	face to face	No	No			No	No	No	No	No	No	No	No	No	No		No		No	Regular ward	Yes	No	No		No
958	456	1				Blue	Yes	face to face	No	No			Yes	No	No	No	No	No	No	No	No	Yes		Yes (Specify below)	lytes	No	Regular ward	No	No	No		No
960	435	3				Yellow	Yes	unknown	Yes	No			No	No	No	No	No	No	No	No	No	No		No		No	Regular ward	Yes	No	No		No
962	457	0	52	Other		Pink	Yes	face to face	No	No			No	No	No	No	No	No	No	No	No	No		Yes (Specify below)	CBC @ 18:00 ordered by team	No	Regular ward	Yes	No	No		No
967	443	3				Red	Yes	face to face	No	No			No	No	No	No	No	No	No	No	No	No		No		No	Regular ward		No	No		No
973	350	25				Yellow	Yes	phone	No	No			No	No	No	No	No	No	No	No	No	No		No		No	Step-down	Yes	No	No		No
974	350	26				Yellow	Yes	phone	No	No			No	No	No	No	No	No	No	No	No	No		No		No	Step-down	Yes	No	No		No
982	461	0	86	GI Bleed	Angina/ CAD;Dyslipidemia;HTN;Malignancy;Stroke/TIA	Orange	Yes	unknown	Yes	No			Yes	No	No	Yes	No	No	No	No	No	Yes		No		Yes	Regular ward	Yes	No	No		No
983	461	1				Orange	Yes	face to face	No	No			No	No	No	No	No	No	No	No	No	No		No		No	Regular ward	Yes	No	No		No
988	355	9				Blue	Yes	face to face	No	No			No	No	No	No	No	No	No	No	No	No		Yes (Specify below)	CBC	No	Regular ward	Yes	Yes	No		No
991	462	2				Blue	Yes	face to face	Yes	No														No		No	Regular ward	Yes	No	No		No
993	462	4				Blue	Yes	phone	No	No			No	No	No	No	No	No	No	No	No	No		Yes (Specify below)	CBC	No	Regular ward	Yes	No	No		No
995	463	1				Blue	Yes	phone	No	No			No	No	No	No	No	No	No	No	No	No		No		No	Regular ward	Yes	No	No		No
996	463	2				Blue	Yes	face to face	No	No			No	No	No	No	No	No	No	No	No	No		No		No	Regular ward	Yes	No	No		No
1004	465	0	73	HTN	HTN	Green	Yes	phone	No	No			No	No	No	No	No	No	No	No	No	No		No		No	Regular ward	No	No	No		No
1008	390	3				Red	Yes	phone	No	No			No	No	No	No	No	No	No	No	No	No		No		No	Regular ward	Yes	No	No		No
1009	390	4				Red	Yes	face to face	No	No			No	No	No	No	No	No	No	No	No	No		No		No	Regular ward	Yes	No	No		No
1013	470	0	30	Fracture	other;Stroke/TIA	Blue	Yes	face to face	No	No			No	No	No	No	No	No	No	No	No	No		No		No	Burns, Plastics, Trauma unit (BPTU)	Yes	No	No		No
1014	470	1				Blue	Yes	face to face	No	No			No	No	No	No	No	No	No	No	No	No		No		No	Burns, Plastics, Trauma unit (BPTU)	Yes	No	No		No
1018	332	1	67	Pancreatitis		Green	Yes	face to face	Yes	No			No	No	No	No	No	No	No	No	No	No		No		No	Regular ward	Yes	No	No		Yes
1019	473	0	63	Other	hyper/hypothyroid;Liver Disease;Malignancy;other	Orange	Yes	unknown	Yes	No			Yes	No	No	No	No	No	No	No	No	Yes		No		Yes	Regular ward	Yes	No	No		No
1020	473	1				Orange	Yes	face to face	No	No			No	No	No	No	No	No	No	No	No	No		Yes (Specify below)	CBC	No	Step-down	Yes	No	No		No
1021	473	2				Orange	Yes	face to face	Yes	No			Yes	No	No	Yes	No	No	No	No	No	Yes		No		No	Step-down	Yes	No	No		No
1022	473	3				Orange	Yes	phone	No	No			No	No	No	No	No	No	No	No	No	No		No		No	Regular ward	Yes	No	No		No
1023	443	4				Red	Yes	phone	No	No			Yes	Yes	No	No	No	No	No	No	No	No		Yes (Specify below)	Lytes	No	Regular ward	No	No	No		No
1026	476	0	29	Other	other	Green	Yes	face to face	No	No			No	No	No	No	No	No	No	No	No	No		No		No	Regular ward	Yes	No	No		No
1034	456	2				Blue	Yes	unknown	Yes	No			Yes	No	No	No	No	No	No	No	No	Yes		Yes (Specify below)	lytes	No	Regular ward	No	No	No		No
1037	455	3				Orange	Yes	phone	No	No			No	No	No	No	No	No	No	No	No	No		No		No	Regular ward	No	No	No		No
1038	455	4				Orange	Yes	face to face	No	No			No	No	No	No	No	No	No	No	No	No		No		No	Regular ward	Yes	No	No		No
1039	481	0	87	Other	Diabetes Mellitus;Dyslipidemia;GERD;other	Blue	Yes	phone	Yes	No			Yes	Yes	Yes	No	No	Yes	No	No	Yes	Yes	urine C&S	No		No	Regular ward	No	No	No		No
1040	481	1				Blue	Yes	face to face	Yes	No			Yes	Yes	Yes	No	No	No	No	No	No	Yes		No		No	Regular ward	Yes	No	No		No
1041	482	0	58	Hypotension	HTN;other	Yellow	Yes	phone	No	No			No	No	No	No	No	No	No	No	No	No		No		No	Regular ward	No	No	No		No
1046	483	0	76	Other	Angina/ CAD;Chronic Kidney Disease;Diabetes Mellitus;Dyslipidemia;HTN;Malignancy;valvular disease	Blue	Yes	phone	No	No			No	No	No	No	No	No	No	No	No	No		No		No	Regular ward	Yes	No	No		No
1047	185	1				Yellow	Yes	phone	No	No			No	No	No	No	No	No	No	No	No	No		Yes (Specify below)	Troponin ordered by team	No	Regular ward	Yes	No	No		Yes
1049	484	1	80	DKA/HHS	Diabetes Mellitus;Dyslipidemia;GERD;Malignancy;other	Purple	Yes	face to face	No	No			No	No	No	No	No	No	No	No	No	No		Yes (Specify below)	AXR	No	Regular ward	Yes	Yes	No		No
1050	484	0				Purple	Yes	phone	No	No			No	No	No	No	No	No	No	No	No	No		Yes (Specify below)	CBC, lytes, BUN,Cr @21:00 ordered by team	No	Regular ward	Yes	No	No		No
1051	485	0	72	Congestive Heart Failue	Chronic Kidney Disease;Diabetes Mellitus;Dyslipidemia;HTN;Malignancy;valvular disease	Green	Yes	face to face	No	No			No	No	No	No	No	No	No	No	No	No		No		Yes	Burns, Plastics, Trauma unit (BPTU)	No	No	No		No
1052	486	0	73	Other	Cellulitis;Congestive Heart Failue;COPD/asthma;HTN;other	Yellow	Yes	face to face	Yes	No			No	No	No	No	No	No	No	No	No	No		No		Yes	Regular ward	Yes	No	No		No
1058	490	1				Green	Yes	face to face	Yes	No			No	No	No	No	No	No	No	No	No	No	CBI PRN	No		No	Regular ward		No	No		No
1059	490	2				Green	Yes	face to face	Yes	No			Yes	No	No	Yes	No	No	No	No	No	Yes	CBI PRN	No		No	Regular ward		No			No
1061	441	8		Pancreatitis		Blue	Yes	phone	No	No			Yes	No	No	No	No	No	No	No	No	Yes		No		Yes	Regular ward	Yes	No	No		Yes
1062	441	9				Blue	Yes	phone	No	No			No	No	No	No	No	No	No	No	No	No		Yes (Specify below)	CBC @19:00 ordered by team	No	Regular ward	Yes	No	No		Yes
1063	475	1				Red	Yes	other	No	No			No	No	No	No	No	No	No	No	No	No		No		No	Regular ward	Yes	No	No	Handover: text	No
1066	494	0	86	Other	Arrhythmia;Congestive Heart Failue;HTN;other;Stroke/TIA	Yellow	Yes	phone	No	No			No	No	No	No	No	No	No	No	No	No		No		Yes	Regular ward	Yes	No	No		No
1067	495	0	67	GI Bleed	Arrhythmia;Congestive Heart Failue;Diabetes Mellitus;HTN;Peripheral vascular disease;Stroke/TIA;valvular disease	Green	Yes	phone	No	No			No	No	No	No	No	No	No	No	No	No		No		Yes	Regular ward	Yes	No	No		No
1068	480	2	88	Sepsis	Arrhythmia;Congestive Heart Failue;Connective Tissue Disease;HTN;Malignancy;other;UTI;valvular disease	Green	Yes	phone	No	No			No	No	No	No	No	No	No	No	No	No		No		No	Regular ward	Yes	No	No		No
1075	499	0	66	Other	Arrhythmia;Diabetes Mellitus;HTN;IV Drug Use;Liver Disease;Malignancy;other;Pancreatitis	Blue	Yes	phone	No	No			No	No	No	No	No	No	No	No	No	No		No		Yes	Regular ward	Yes	No	No		No
1076	499	1				Blue	Yes	face to face	No	No			Yes	No	No	No	No	No	No	No	No	Yes		No		No	Regular ward	Yes	No	No		No
1078	499	3				Blue	Yes	phone	No	No			No	No	No	No	No	No	No	No	No	No		No		No	Regular ward	No	No	No		No
1080	501	0	90	Pneumonia		Green	Yes	unknown	No	No			No	No	No	No	No	No	No	No	No	No		No		Yes	Regular ward	Yes	No	No		No
1083	501	3				Green	Yes	phone	No	No			No	No	No	No	No	No	No	No	No	No		Yes (Specify below)	CXR done at 17:35	No	Regular ward	Yes	No	No		No
1084	502	0	91	Other	Anemia;GERD;HTN	Blue	Yes	phone	Yes	No			Yes	No	No	No	No	No	No	No	No	Yes		Yes (Specify below)	CXR done at 17:30, trop at 17:25 on PCIS	No	Regular ward	Yes	No	No		No
1085	502	1				Blue	Yes	face to face	Yes	No			No	No	No	No	No	No	No	No	No	No		Yes (Specify below)	lactate ordered by team at 21:00	No	Regular ward	Yes	No	No		No
1087	504	0	62	Other		Pink	Yes	face to face		No														Yes (Specify below)	CBC, INR, lytes and LFTs at 17:36 on PCIS	Yes	Regular ward					No
1088	504	1	62	Other	other	Pink	Yes	phone	No	No			Yes	Yes	No	No	No	No	No	No	No	Yes		No		Yes	Regular ward	Yes	No	No		Yes
1089	504	2				Pink	Yes	phone	No	No			Yes	No	No	No	No	No	No	No	No	Yes		Yes (Specify below)	lytes at 20:00 ordered by team	No	Regular ward	Yes	No	No		Yes
1090	505	0	83	Congestive Heart Failue	Acute Coronary Syndrome;Angina/ CAD;Arrhythmia;Chronic Kidney Disease;Congestive Heart Failue;Diabetes Mellitus;Dyslipidemia;HTN;other	Pink	Yes	other	No	No			No	No	No	No	No	No	No	No	No	No		No		No	Regular ward	No	No	No	handover: text	No
1097	466	2				Yellow	Yes	face to face	No	No			No	No	No	No	No	No	No	No	No	No		No		No	Regular ward	Yes	No	No		No
1099	466	4				Yellow	Yes	phone	No	No			No	No	No	No	No	No	No	No	No	No		Yes (Specify below)	Hb @18:00 ordered by team but done at 16:00	No	Regular ward	Yes	No	No		No
1100	466	5				Yellow	Yes	phone	No	No			No	No	No	No	No	No	No	No	No	No		No		No	Regular ward	Yes	No	No		No
1101	507	0	93	Pneumonia	Dementia;Diabetes Mellitus;HTN;hyper/hypothyroid;Malignancy;other	Pink	Yes	phone	Yes	No			No	No	No	No	No	No	No	No	No	No		No		Yes	Regular ward	Yes	No	No		No
1102	507	1				Pink	Yes	phone	Yes	No			Yes	Yes	No	No	No	No	No	No	No	No		No		No	Regular ward	Yes	No	No		No
1103	508	0	83	Congestive Heart Failue	Arrhythmia;Congestive Heart Failue;COPD/asthma;Dyslipidemia;Malignancy;valvular disease	Blue	Yes	phone	No	No			No	No	No	No	No	No	No	No	No	No		Yes (Specify below)	lytes at 17:50 on PCIS	Yes	Regular ward	Yes	No	No		No
1107	510	0	66	Other	Connective Tissue Disease;Liver Disease;Malignancy;other;UTI	Green	Yes	phone	No	No			No	No	No	No	No	No	No	No	No	No		No		No	Regular ward	No	No	No		No
1108	510	1				Green	Yes	phone	No	No			No	No	No	No	No	No	No	No	No	No		No		No	Regular ward	No	No	No		No
1110	511	1				Red	Yes	face to face	Yes	No			Yes	No	No	No	No	No	No	No	No	Yes		Yes (Specify below)	GRF and lactate at 17:30 on PCIS	No	Regular ward	Yes	No	No		No
1115	353	4		Diarrhea		Green	Yes	face to face	No	No			No	No	No	No	No	No	No	No	No	No		No		Yes	Regular ward	Yes	No	No		Yes
1118	513	0	27	GI Bleed	GI Bleed	Yellow	Yes	phone	No	No			Yes	No	No	No	No	No	No	No	No	Yes		Yes (Specify below)	CBC @ 21:00	Yes	Regular ward	Yes	No	No		No
1123	517	0	77	Pneumonia	COPD/asthma;DVT/PE;other	Green	Yes	phone	No	No			No	No	No	No	No	No	No	No	No	No		No		Yes	Regular ward	Yes	No	No		No
1124	517	1				Green	Yes	phone	No	No			No	No	No	No	No	No	No	No	No	No		No		No	Regular ward	Yes	No	No		No
1125	517	2				Green	Yes	face to face	No	No			No	No	No	No	No	No	No	No	No	No		Yes (Specify below)	lytes at 23:00	No	Regular ward	Yes	No	No		No
1126	518	0	76	Sepsis	Chronic Kidney Disease;Diabetes Mellitus;HTN;Peripheral vascular disease	Pink	Yes	phone	No	No			No	No	No	No	No	No	No	No	No	No		No		Yes	Regular ward	Yes	Yes	No		No
1130	519	0	88	Congestive Heart Failue	Arrhythmia;Congestive Heart Failue;GERD;HTN;other;UTI;valvular disease	Blue	Yes	unknown	No	No			No	No	No	No	No	No	No	No	No	No		No		Yes	Regular ward	Yes	No	No		No
1133	386	6				Red	Yes	phone	Yes	No			No	No	No	No	No	No	No	No	No	No		No		No	Regular ward	Yes	No	No		No
1138	522	0	56	Anemia	Metastatic Ca	Red	Yes	face to face	No	No			No	No	No	No	No	No	No	No	No	No		Yes (Specify below)	post transfusion CBC	No	Regular ward	Yes	No	No		No
1140	348	4	54			Green	Yes	phone	No	No			No	No	No	No	No	No	No	No	No	No		Yes (Specify below)	CT head, CBC, INR, PTT, lytes at 17:33 on PCIS	No	Regular ward	Yes	No	No		No
1141	523	0	55	DKA/HHS	Diabetes Mellitus;HTN;Liver Disease	Orange	Yes	phone	Yes	No			No	No	No	No	No	No	No	No	No	No		No		No	Regular ward	Yes	No	No		No
1142	524	0	69	Delirium/decreased level of consciousness	Angina/ CAD;Diabetes Mellitus;Dyslipidemia;HTN;other	Green	Yes	face to face	No	No			No	No	No	No	No	No	No	No	No	No		No		No	Regular ward		No	No		No
1144	524	2				Green	Yes	phone	No	No			No	No	No	No	No	No	No	No	No	No		Yes (Specify below)	lytes at 22:00	No	Regular ward		No	No		No
1147	525	0	87	Diarrhea	GERD;Metastatic Ca;other	Yellow	Yes	phone	Yes	No			No	No	No	No	No	No	No	No	No	No		No		No	Regular ward	Yes	Yes	No		No
1150	527	0	82	Acute kidney injury	GERD;HTN	Green	Yes	face to face	No	No			No	No	No	No	No	No	No	No	No	No		No		Yes	Regular ward	Yes	No	No		No
1154	530	1				Green	Yes	face to face	Yes	No			Yes	No	No	No	No	No	No	No	No	Yes		Yes (Specify below)	ECG	No	Regular ward		No	No		No
1156	532	0	89	Other	Anemia;COPD/asthma;HTN	Yellow	Yes	phone	No	No			Yes	No	No	No	No	No	No	No	No	Yes		Yes (Specify below)	lytes at 17:00 on PCIS	No	Regular ward	Yes	No	No		No
1158	533	0	48	Other	Connective Tissue Disease;Diabetes Mellitus;Liver Disease	Red	Yes	phone	Yes	No			Yes	No	No	Yes	No	No	No	No	No	Yes		No		No	Regular ward	Yes	No	No		No
1159	533	1				Red	Yes	face to face	Yes	No			Yes	No	No	Yes	No	No	No	No	No	Yes		Yes (Specify below)	CBC, lytes, INR, PTT at 17:10 on PCIS	No	Regular ward	Yes	No	No		No
1160	533	2				Red	Yes	face to face	No	No			No	No	No	No	No	No	No	No	No	No		No		No	Regular ward	Yes	No	No		No
1161	533	3				Red	Yes	phone	No	No			No	No	No	No	No	No	No	No	No	No		Yes (Specify below)	CBC,fibrinogen,lytes,LDH and bilirubin,haptoglobin @ 17:46 on PCIS	No	Regular ward	Yes	No	No		No
1162	533	4				Red	Yes	face to face	Yes	No			Yes	No	No	Yes	No	No	No	No	No	Yes		No		No	Regular ward	Yes	No	No		No
1164	533	6				Red	Yes	phone	No	No			No	No	No	No	No	No	No	No	No	No		Yes (Specify below)	post transfusion CBC	No	Regular ward	Yes	No	No		No
1168	535	1				Purple	Yes	phone	Yes	No			Yes	No	No	No	No	No	No	No	No	Yes		No		No	Regular ward	Yes	No	No		No
1173	536	0	80	DKA/HHS	Dementia;Diabetes Mellitus;HTN;other	Green	Yes	phone	No	No			Yes	Yes	No	No	No	No	No	No	No	Yes		Yes (Specify below)	CBC and lytes at 17:39	Yes	Regular ward	Yes	No	No		No
1175	536	2				Green	Yes	face to face	No	No			No	No	No	No	No	No	No	No	No	No		Yes (Specify below)	CBC and lytes at 17:57 on PCIS	No	Regular ward	Yes	No	No		No
1176	536	3				Green	Yes	phone	No	No			No	No	No	No	No	No	No	No	No	No		No		No	Regular ward	Yes	No	No		No
1177	537	0	94	Other	Chronic Kidney Disease;COPD/asthma;Diabetes Mellitus;GERD;HTN;other;Stroke/TIA	Blue	Yes	face to face	Yes	No			Yes	Yes	No	No	No	No	No	No	No	Yes	urine osm, plasma osm	No		Yes	Regular ward	Yes	No	No		No
1178	537	1				Blue	Yes	phone	Yes	No			No	No	No	No	No	No	No	No	No	No		Yes (Specify below)	lytes	No	Regular ward	Yes	No	No		No
1182	539	0	45	Sepsis	other	Blue	Yes	face to face	Yes	No			No	No	No	No	No	No	No	No	No	No		No		No	Regular ward	Yes	No	No		No
1183	539	1				Blue	Yes	phone	No	No			No	No	No	No	No	No	No	No	No	No		No		No	Regular ward	Yes	No	No		No
1184	539	2				Blue	Yes	face to face	No	No			No	No	No	No	No	No	No	No	No	No		No		No	Regular ward	Yes	No	No		No
1190	541	2				Blue	Yes	face to face	No	No			No	No	No	No	No	No	No	No	No	No		No		No	Regular ward	Yes	No	No		No
1192	542	1				Yellow	Yes	phone	Yes	No			Yes	No	No	No	No	No	No	No	No	Yes		No		No	Regular ward	Yes	No	No		No
1193	543	0	51	Delirium/decreased level of consciousness	Diabetes Mellitus;Dyslipidemia	Blue	Yes	phone	No	No			No	No	No	No	No	No	No	No	No	No		Yes (Specify below)	CBC,LFTS, trop and albumin at 17:30 on PCIS	No	Regular ward	Yes	No	No		No
1198	544	3				Green	Yes	phone	No	No			Yes	No	No	Yes	No	No	No	No	No	No		No		No	Regular ward	Yes	No	No		No
1200	544	5				Green	Yes	face to face	No	No			No	No	No	No	No	No	No	No	No	No		No		No	Regular ward	No	No	No		No
1202	544	7				Green	Yes	phone	No	No			No	No	No	No	No	No	No	No	No	No		No		No	Regular ward	No	No	No		No
1204	546	0	50	Pancreatitis		Yellow	Yes	phone	Yes	No			No	No	No	No	No	No	No	No	No	No		No		Yes	Regular ward	Yes	No	No		No
1205	546	1				Yellow	Yes	phone	No	No			No	No	No	No	No	No	No	No	No	No		No		No	Regular ward	Yes	No	No		No
1209	548	1				Yellow	Yes	phone	Yes	No			No	No	No	No	No	No	No	No	No	No		No		No	Regular ward	Yes	No	No		No
1211	548	3				Yellow	Yes	phone	No	No			No	No	No	No	No	No	No	No	No	No		No		No	Regular ward	Yes	No	No		No
1212	548	4				Yellow	Yes	phone	No	No			No	No	No	No	No	No	No	No	No	No		No		No	Regular ward	Yes	No	No		No
1217	560	0	89	Congestive Heart Failue	Angina/ CAD;Chronic Kidney Disease;Dementia;Diabetes Mellitus;HTN;Stroke/TIA	Blue	Yes	face to face	No	No			No	No	No	No	No	No	No	No	No	No		Yes (Specify below)	Troponin @ 02:00, ECG @ 07:00	Yes	Regular ward	Yes	No	No		No
1218	560	1				Blue	Yes	phone	No	No			No	No	No	No	No	No	No	No	No	No		Yes (Specify below)	Troponin @ 17:00 and 1:15 on PCIS	No	Regular ward	Yes	No	No		No
1223	562	1				Red	Yes	phone	Yes	No			No	No	No	No	No	No	No	No	No	No		Yes (Specify below)	CXR and elctrolytes ordered by team at 17:00	No	Regular ward	Yes	No	No		No
1224	562	2				Red	Yes	face to face	No	No			No	No	No	No	No	No	No	No	No	No		No		No	Regular ward	Yes	No	No		No
1225	440	1				Blue	Yes	phone	Yes	No			No	No	No	No	No	No	No	No	No	No		No		No	Step-down	Yes	No	No		No
1226	440	2				Blue	Yes	face to face	No	No			No	No	No	No	No	No	No	No	No	No		Yes (Specify below)	Hb at 18:00 (CBC @ 18:20 on PCIS)	No	Step-down	Yes	No	No		No
1227	440	3				Blue	Yes	unknown	Yes	No			No	No	No	No	No	No	No	No	No	No		Yes (Specify below)	CBC and lytes at 18:00 on PCIS	No	Regular ward	Yes	No	No		No
1228	563	0	78	Delirium/decreased level of consciousness	Acute kidney injury;Anemia;Diarrhea;other;UTI	Red	Yes	face to face	Yes	No			Yes	Yes	No	No	No	No	No	No	No	Yes		No		Yes	Regular ward	Yes	No	No		No
1229	563	1				Red	Yes	phone	No	No			No	No	No	No	No	No	No	No	No	No		Yes (Specify below)	Lytes at 17:00 and 23:00, CXR at 17:15	No	Regular ward	Yes	No	No		No
1232	563	4				Red	Yes	phone	No	No			No	No	No	No	No	No	No	No	No	No		No		No	Regular ward	Yes	No	No		No
1235	564	2				Green	Yes	phone	No	No			No	No	No	No	No	No	No	No	No	No		Yes (Specify below)	post-transfusion CBC	No	Regular ward	Yes	No	No		No
1237	565	1				Purple	Yes	face to face	Yes	No			No	No	No	No	No	No	No	No	No	No		No		No	Regular ward	Yes	No	No		No
1242	440	4				Blue	Yes	phone	Yes	No			Yes	No	No	No	No	No	No	No	No	Yes		No		No	Regular ward	No	No	No		No
1243	440	5				Blue	Yes	phone	No	No			No	No	No	No	No	No	No	No	No	No		Yes (Specify below)	CT scan, troponin at 18:00 on PCIS	No	Regular ward	Yes	No	No		No
1249	567	0	48	Other	other;Pneumonia;UTI	Green	Yes	face to face	No	No			No	No	No	No	No	No	No	No	No	No		No		No	Step-down	No	No	No		No
1250	332	2				Green	Yes	face to face	No	No			No	No	No	No	No	No	No	No	No	No		No		No	Regular ward	Yes	No	No		Yes
1254	350	29				Yellow	Yes	unknown	No	No			No	No	No	No	No	No	No	No	No	No		Yes (Specify below)	CBC post-transfusion	No	Step-down		No	No		No
1255	350	30				Yellow	Yes	face to face	Yes	No			Yes	No	No	Yes	No	No	No	No	No	No		No		No	Step-down	Yes	No	No		No
1257	350	32				Yellow	Yes	phone	Yes	No			Yes	No	No	No	No	No	No	No	No	Yes	urine cultures	No		No	Step-down	Yes	No	No		No
1258	569	0	69	Sepsis	para/quadra-plegia	Red	Yes	phone	Yes	No			Yes	No	No	No	No	No	No	No	No	Yes		No		Yes	Regular ward	Yes	No	No		No
1259	569	1				Red	Yes	phone	No	No			No	No	No	No	No	No	No	No	No	No		No		No	Step-down	Yes	No	No		No
1260	569	2				Red	Yes	face to face	Yes	No			Yes	No	No	No	No	Yes	No	No	No	No		No		No	Step-down	Yes	No	No		No
1261	569	3				Red	Yes	phone	No	No			No	No	No	No	No	No	No	No	No	No		No		No	Step-down	Yes	No	No		No
1262	569	4				Red	Yes	phone	No	No			No	No	No	No	No	No	No	No	No	No		No		No	Step-down	Yes	No	No		No
1263	569	5				Red	Yes	phone	Yes	No			Yes	No	No	No	No	Yes	No	No	No	Yes		No		No	Regular ward	Yes	No	No		No
1269	571	1				Blue	Yes	phone	No	No			No	No	No	No	No	No	No	No	No	No		No		No	Regular ward	Yes	No	No		No
1270	572	0	79	Acute Coronary Syndrome	Anemia;Diabetes Mellitus;Dyslipidemia;HTN;other;Stroke/TIA	Orange	Yes	face to face	No	No			No	No	No	No	No	No	No	No	No	No		Yes (Specify below)	post-transfusion CBC	No	Regular ward	No	No	No		No
1272	573	1				Green	Yes	phone	No	No			No	No	No	No	No	No	No	No	No	No		No		No	Regular ward	Yes	No	No		No
1276	574	1				Green	Yes	face to face	No	No			No	No	No	No	No	No	No	No	No	No		No		No	Regular ward	Yes	No	No		No
1277	574	2				Green	Yes	phone	No	No			No	No	No	No	No	No	No	No	No	No		No		No	Regular ward	Yes	No	No		No
1278	575	0	66	Pneumonia	Aspiration;Connective Tissue Disease;DVT/PE;HTN;Malignancy;other;Pneumonia;UTI	Yellow	Yes	phone	No	No			No	No	No	No	No	No	No	No	No	No		No		Yes	Regular ward	Yes	No	No		No
1279	326	5	36	Other		Yellow	Yes	phone	No	No			No	No	No	No	No	No	No	No	No	No		No		No	Regular ward		No	No		Yes
1280	326	6				Yellow	Yes	phone	No	No			No	No	No	No	No	No	No	No	No	No		Yes (Specify below)	ascitic fluid analysis	No	Regular ward		No	No		Yes
1282	448	1	31	Other	Metastatic Ca	Yellow	Yes	phone	No	No			No	No	No	No	No	No	No	No	No	No		No		Yes	Regular ward	No	No	No		Yes
1283	448	2				Yellow	Yes	phone	No	No			Yes	No	No	No	No	Yes	No	No	No	Yes		No		No	Regular ward	Yes	No	No		Yes
1287	448	6				Yellow	Yes	phone	No	No			No	No	No	No	No	No	No	No	No	No		Yes (Specify below)	urine albumin and urine analysis @17:35 on PCIS	No	Regular ward	Yes	No	No		Yes
1295	578	0	49	Diarrhea	Alcohol Abuse;Drug intox/overdose;Fracture;Liver Disease;other;Pancreatitis;Peptic ulcer disease	Yellow	Yes	phone	No	No			No	No	No	No	No	No	No	No	No	No		No		No	Regular ward	Yes	No	No		No
1297	578	2				Yellow	Yes	phone	No	No			No	No	No	No	No	No	No	No	No	No		No		No	Regular ward	Yes	No	No		No
1298	578	3				Yellow	Yes	phone	No	No			No	No	No	No	No	No	No	No	No	No		No		No	Regular ward	Yes	No	No		No
1301	579	2				Yellow	Yes	phone	No	No			Yes	No	No	No	No	No	No	No	No	Yes		No		No	Regular ward	Yes	No	No		No
1303	580	1				Red	Yes	face to face	No	No			No	No	No	No	No	No	No	No	No	No		Yes (Specify below)	lytes at 7:00 am	No	Regular ward	No	No	No		No
1304	580	2				Red	Yes	face to face	No	No			No	No	No	No	No	No	No	No	No	No		No		No	Regular ward	No	No	No		No
1309	581	0	40	Drug intox/overdose	Drug intox/overdose;other	Pink	Yes	face to face	No	No			No	No	No	No	No	No	No	No	No	No		No		Yes	Regular ward	Yes	No	No		No
1311	583	0	83	Malignancy	Chronic Kidney Disease;Dementia;GERD;HTN;Liver Disease;other;UTI	Yellow	Yes	phone	No	No			No	No	No	No	No	No	No	No	No	No		No		No	Regular ward	Yes	No	No		No
1316	585	1				Yellow	Yes	phone	No	No			No	No	No	No	No	No	No	No	No	No		No		No	Regular ward	No	No	No		No
1321	574	3				Green	Yes	phone	No	No			No	No	No	No	No	No	No	No	No	No		No		No	Regular ward	Yes	No	No		No
1323	589	0	83	Other	Angina/ CAD;Diabetes Mellitus;Dyslipidemia;HTN;other	Yellow	Yes	phone	No	No			No	No	No	No	No	No	No	No	No	No		No		Yes	Regular ward	Yes	No	No		No
1324	590	0	87	Congestive Heart Failue	DVT/PE;Malignancy;other	Red	Yes	face to face	No	No			No	No	No	No	No	No	No	No	No	No		Yes (Specify below)	lactate	Yes	Regular ward	Yes	No	No		No
1325	151	1	73	Other		Blue	Yes	face to face	No	No			No	No	No	No	No	No	No	No	No	No		No		No	Regular ward	Yes	No	No		Yes
1326	591	0	79	Pancreatitis	Dementia;Diabetes Mellitus;HTN;Stroke/TIA	Pink	Yes	face to face	No	No			No	No	No	No	No	No	No	No	No	No		Yes (Specify below)	bloodwork ordered by team. ON PCIS CBC and lytes at 17:53 on PCIS	Yes	Regular ward	Yes	No	No		No
1327	591	1				Pink	Yes	face to face	No	No			No	No	No	No	No	No	No	No	No	No		No		No	Regular ward	Yes	No	No		No
1331	435	8				Yellow	Yes	phone	No	No			No	No	No	No	No	No	No	No	No	No		No		No	Regular ward	Yes	No	No		No
1339	593	1				Green	Yes	phone	No	No			Yes	No	No	No	No	No	No	No	No	Yes		Yes (Specify below)	Abdo X-ray @ 17:30, lipase on PCIS at 17:15	No	Regular ward	Yes	No	No		No
1342	595	0	76	Acute kidney injury	Acute kidney injury;Alcohol Abuse;COPD/asthma;Dementia	Yellow	Yes	phone	No	No			No	No	No	No	No	No	No	No	No	No		No		Yes	Regular ward	Yes	No	No		No
1344	595	2				Yellow	Yes	face to face	No	No			No	No	No	No	No	No	No	No	No	No		No		No	Regular ward	Yes	No	No		No
1345	527	1	82	Acute kidney injury	HTN	Green	Yes	phone	No	No			No	No	No	No	No	No	No	No	No	No		No		No	Regular ward	Yes	No	No		No
1348	448	8				Yellow	Yes	phone	Yes	No			Yes	No	Yes	No	No	Yes	No	No	No	Yes	urine cultures and urine analysis	No		No	Regular ward	Yes	No	No		Yes
1353	597	1				Red	Yes	phone	No	No			No	No	No	No	No	No	No	No	No	No		No		No	Regular ward	Yes	No	No		No
1354	597	2				Red	Yes	face to face	No	No			No	No	No	No	No	No	No	No	No	No		No		No	Regular ward	Yes	No	No		No
1356	216	7				Blue	Yes	phone		No														Yes (Specify below)	CXR @17:00	No	Step-down		No			Yes
1358	598	1				Red	Yes	phone	No	No			No	No	No	No	No	No	No	No	No	No		No		No	Step-down	Yes	No	No		No
1359	598	2				Red	Yes	face to face	No	No			No	No	No	No	No	No	No	No	No	No		No		No	Step-down	No	No	No		No
1360	598	3				Red	Yes	face to face	No	No			No	No	No	No	No	No	No	No	No	No		No		No	Step-down	No	No	No		No
1361	598	4				Red	Yes	face to face	No	No			No	No	No	No	No	No	No	No	No	No		No		No	Step-down	No	No	No		No
1362	598	5				Red	Yes	face to face	No	No			No	No	No	No	No	No	No	No	No	No		No		No	Step-down	Yes	No	No		No
1363	598	6				Red	Yes	face to face	No	No			No	No	No	No	No	No	No	No	No	No		No		No	Step-down	No	No	No		No
1364	598	7				Red	Yes	face to face	No	No			No	No	No	No	No	No	No	No	No	No		No		No	Step-down	Yes	No	No		No
1366	569	7				Red	Yes	phone	No	No			No	No	No	No	No	No	No	No	No	No		No		No	Step-down	Yes	No	No		No
1367	569	8				Red	Yes	face to face	No	No			No	No	No	No	No	No	No	No	No	No		No		No	Step-down	Yes	No	No		No
1368	569	9				Red	Yes	face to face	No	No			No	No	No	No	No	No	No	No	No	No		No		No	Step-down	Yes	No	No		No
1369	569	10				Red	Yes	face to face	No	No			No	No	No	No	No	No	No	No	No	No		No		No	Step-down	Yes	No	No		No
1370	569	11				Red	Yes	face to face	No	No			No	No	No	No	No	No	No	No	No	No		No		No	Step-down	Yes	No	No		No
1371	569	12				Red	Yes	face to face	No	No			Yes	Yes	No	No	No	No	No	No	No	No		No		No	Step-down	Yes	No	No		No
1372	569	13				Red	Yes	face to face	No	No			No	No	No	No	No	No	No	No	No	No		No		No	Step-down	Yes	No	No		No
1374	599	1				Orange	Yes	phone	No	No			No	No	No	No	No	No	No	No	No	No		No		No	Regular ward	Yes	No	No		No
1377	600	1				Orange	Yes	phone	No	No			No	No	No	No	No	No	No	No	No	No		No		No	Regular ward	Yes	No	No		No
1378	499	4		Other		Red	Yes	face to face	No	No			No	No	No	No	No	No	No	No	No	No		Yes (Specify below)	lytes	Yes	Regular ward	Yes	No	No		Yes
1380	601	1				Green	Yes	face to face	No	No			No	No	No	No	No	No	No	No	No	No		No		No	Regular ward	Yes	No	No		No
1381	583	1				Yellow	Yes	phone	No	No			No	No	No	No	No	No	No	No	No	No		Yes (Specify below)	CXR done @ 21:35	No	Regular ward	Yes	No	No		No
1382	583	2				Yellow	Yes	face to face	No	No			No	No	No	No	No	No	No	No	No	No		No		No	Regular ward	Yes	No	No		No
1386	602	1				Yellow	Yes	face to face	No	No			No	No	No	No	No	No	No	No	No	No		No		No	Regular ward	Yes	No	No		No
1387	602	2				Yellow	Yes	phone	No	No			No	No	No	No	No	No	No	No	No	No		No		No	Regular ward	Yes	No	No		No
1389	603	1				Yellow	Yes	phone	Yes	No			No	No	No	No	No	No	No	No	No	No		No		No	Regular ward	Yes	No	No		No
1390	603	2				Yellow	Yes	phone	Yes	No			No	No	No	No	No	No	No	No	No	No		No		No	Regular ward	Yes	Yes	No		No
1391	603	3				Yellow	Yes	phone	Yes	No			Yes	Yes	Yes	No	No	Yes	No	No	No	No		Yes (Specify below)	Hb @ 10:00pm on PCIS	No	Regular ward	Yes	No	No		No
1393	603	5				Yellow	Yes	face to face	No	No			No	No	No	No	No	No	No	No	No	No		No		No	Regular ward		No	No		No
1394	603	6				Yellow	Yes	phone	Yes	No			Yes	No	Yes	No	No	No	No	No	No	Yes		No		No	Regular ward	Yes	No	No		No
1395	524	9				Green	Yes	phone	No	No			No	No	No	No	No	No	No	No	No	No		Yes (Specify below)	CXR at 18:00	No	Regular ward	Yes	No	No		No
1397	606	0	46	Sepsis	Alcohol Abuse;IV Drug Use;Liver Disease;other	Blue	Yes	phone	Yes	No			Yes	No	No	No	No	No	No	No	No	Yes		Yes (Specify below)	fluid analysis of pleural effusion @ 17"06 on PCIS. Electrolytes and ABG @ 17:55 on PCIS	No	Regular ward	Yes	No	No		No
1398	606	1				Blue	Yes	face to face	Yes	No			No	No	No	No	No	No	No	No	No	No		No		No	Regular ward	Yes	No	No		No
1402	230	4				Yellow	Yes	phone	No	No			No	No	No	No	No	No	No	No	No	No		No		No	Regular ward	Yes	No	No		No
1403	606	2	46			Blue	Yes	unknown	Yes	No			Yes	No	No	No	No	No	No	No	No	Yes		No			Regular ward	Yes	No	No		No
1405	4	1				Yellow	Yes	unknown	Yes	No			No	No	No	No	No	No	No	No	No	No		No		No	Regular ward	Yes	No	No		No
1408	609	2				Yellow	Yes	phone	Yes	No			Yes	Yes	No	No	Yes	No	No	No	Yes	Yes		No		No	Burns, Plastics, Trauma unit (BPTU)	Yes	No	No		No
1410	181	2				Red	Yes	phone	Yes	No			No	No	No	No	No	No	No	No	No	No		Yes (Specify below)	bloodwork, u/s doppler of arm, ABG	No	Regular ward	Yes	No	Yes		No
1411	181	3				Red	Yes	phone	Yes	Yes	was not told previous apneic/pre code an should have been asked to see him vs check NG placement		Yes	Yes	No	No	No	No	No	No	No	Yes				No	Regular ward	Yes	No	Yes		No
1418	310	6				Orange	Yes	face to face	No	No			Yes	No	No	No	No	No	No	No	No	Yes		Yes (Specify below)	CBG ordered by team around 7pm	No		Yes	No	Yes	low BP	No
1420	6	1					Yes	phone	Yes	unknown			Yes	No	No	No	No	Yes	No	No	Yes	Yes				No	Regular ward	Yes	Yes	No		No
1425	29	0	83	Other	GERD;HTN;hyper/hypothyroid;Liver Disease;other;valvular disease	Red	Yes	phone	No	unknown			No	No	No	No	No	No	No	No	No	No		Yes (Specify below)	ultrasound		Regular ward		No	No		No
1427	3	0	78			Red	Yes	unknown	No	unknown																Yes	Regular ward					No
1446	620	0	68			Yellow	Yes	unknown		No																	Step-down
1450	622	2				Yellow	Yes	face to face		No																No	Step-down
1451	622	3				Yellow	Yes	unknown		No																No
1458	626	1				Red	Yes	phone		No																No
1463	629	1				Green	Yes	unknown		No																No	Regular ward					No
1466	102	3				Green	Yes	face to face		No																No	Regular ward					No
1468	102	5				Green	Yes	phone		No																No	Regular ward					No
1474	634	1	66			Pink	Yes	phone		No																No	Regular ward			No		No
1476	636	0	86	Other		Green	Yes	face to face		No																No	Regular ward					No
1481	641	0	32			Blue	Yes	unknown		No																Yes						No
1483	618	1				Blue	Yes	unknown		No																No	Burns, Plastics, Trauma unit (BPTU)					No
1494	647	1				Orange	Yes	face to face		No																No	Regular ward			No
1496	649	0	75			Blue	Yes	face to face		No
1498	651	0	88			Green	Yes	face to face		No
1499	651	1				Green	Yes	phone		No																No
1501	102	6				Green	Yes	face to face		No																No
1502	652	0	89			Yellow	Yes	face to face		No
1505	654	0				Pink	Yes	phone		No
1506	654	1				Pink	Yes	phone		No																No	Regular ward
1508	270	1				Red	Yes	face to face		No																						Yes
1509	655	0	85			red	Yes	face to face		No																No	Burns, Plastics, Trauma unit (BPTU)
1511	304	2				Red	Yes	face to face		No																	Regular ward					No
1516	314	1	65			Blue	Yes	face to face		No																						No
1517	657	0	58			Green	Yes	phone		No																						No
1521	662	0				Red	Yes	face to face		No																	Burns, Plastics, Trauma unit (BPTU)
1523	663	0				Red	Yes	face to face		No																	Regular ward
1526	347	1	62			Blue	Yes	unknown		No																No	Burns, Plastics, Trauma unit (BPTU)					No
1527	347	2				Blue	Yes	face to face		No																No	Burns, Plastics, Trauma unit (BPTU)					No
1531	323	5				Red	Yes	face to face		No																	Regular ward					No
1532	667	0	58			Green	Yes	phone		No																Yes	Step-down
1533	668	0	84			Yellow	Yes	phone		No																	Regular ward
1534	669	0	82			Orange	Yes	face to face		No																No	Regular ward
1535	304	3				Red	Yes	face to face		No																No	Regular ward
1539	304	4				Red	Yes	phone		No																	Regular ward
1543	643	2				Blue	Yes	phone		No																No	Regular ward
1553	678	1				Yellow	Yes	phone		No																No	Regular ward
1554	679	0	65			Yellow	Yes	phone		No																	Regular ward
1555	680	0	56			Yellow	Yes	phone		No																	Regular ward
1556	317	1				Yellow	Yes	phone		No																No	Regular ward					No
1558	647	2				Orange	Yes	unknown		No																No	Step-down
1563	686	0	83			Red	Yes	unknown		No																	Regular ward					No
1565	686	2				Red	Yes	face to face		No																No	Regular ward					No
1566	686	3				Red	Yes	face to face		No																No
1586	695	1				Green	Yes	face to face		No																No	Coronary care unit (CCU)
1592	699	0	96	Other		Blue	Yes	face to face		No																Yes	Regular ward					No
1594	701	0	76			Orange	Yes	phone		No																No
1597	703	0				Pink	Yes	phone		No																No	Regular ward
1598	613	0	25			Red	Yes	face to face		No																Yes	Regular ward
1599	613	1				Red	Yes	phone		No																No
1600	704	0	48			Red	Yes	phone		No																	Regular ward
1602	363	4				Blue	Yes	face to face		No																No	Regular ward
1604	706	0	68			Blue	Yes	face to face		No																	Regular ward
1607	707	0	82			Green	Yes	face to face		No
1608	707	1				Green	Yes	phone		No																No
1610	339	1				Yellow	Yes	face to face		No																No	Regular ward
1611	708	0				Purple	Yes	phone		No																	Regular ward
1612	344	7				Red	Yes	phone		No																No
1613	319	4				Red	Yes	phone		No																No	Regular ward
1614	363	5				Blue	Yes	phone		No																No
1617	710	0	50			Red	Yes	face to face		No																Yes	Regular ward					No
1619	671	0				Orange	Yes	face to face		No																Yes
1622	688	2				Blue	Yes	face to face		No																No	Regular ward					No
1624	713	0	78			Green	Yes	face to face		No																No	Regular ward					No
1625	714	0	76			Green	Yes	face to face		No																	Regular ward
1626	361	3				Yellow	Yes	face to face		No																No	Regular ward
1639	726	1				Blue	Yes	phone		No																No	Regular ward					No
1640	727	0	63			Green	Yes	phone		No																Yes	Regular ward					No
1642	351	7				Purple	Yes	face to face		No																No	Regular ward
1643	729	0	61			Red	Yes	face to face		No																	Regular ward
1644	730	0	66			Pink	Yes	phone		No																Yes						No
1646	731	0	26			Purple	Yes	phone		No																No	Regular ward
1647	731	1				Purple	Yes	phone		No																No	Regular ward					No
1649	706	1				Blue	Yes	phone		No																No	Regular ward					No
1650	706	2				Blue	Yes	face to face		No																No	Regular ward					No
1652	706	4				Blue	Yes	face to face		No																No	Regular ward					No
1654	363	8				Blue	Yes	face to face		No																No	Regular ward
1659	337	2				Red	Yes	phone		No																No	Regular ward					No
1660	337	3				Red	Yes	face to face		No																No	Regular ward					No
1661	337	4				Red	Yes	face to face		No																No	Regular ward					No
1662	735	0				Green	Yes	face to face		No
1663	736	0				Green	Yes	face to face		No
1666	738	0				Green	Yes	phone		No
1667	739	0	83			Yellow	Yes	face to face		No																	Regular ward
1671	351	8				Purple	Yes	phone		No																No
1674	741	0	37			Red	Yes	phone		No																No
1677	744	0	54			Yellow	Yes	face to face		No																Yes	Regular ward
1678	744	1				Yellow	Yes	phone		No																No	Regular ward
1680	745	1				Yellow	Yes	phone		No																No	Regular ward
1683	748	0	56			Pink	Yes	phone		No
1684	748	1				Pink	Yes	phone		No																No	Regular ward
1693	757	0	47			Blue	Yes	face to face		No																	Regular ward
1694	715	1				Yellow	Yes	phone		No																No	Step-down
1695	715	2				Yellow	Yes	phone		No																No	Step-down
1697	758	0				Blue	Yes	face to face		No																	Regular ward
1698	759	0	50			Yellow	Yes	phone		No																No	Regular ward					No
1699	747	1				Yellow	Yes	phone		No																No	Regular ward					No
1701	81	3				Red	Yes	face to face		No																No						Yes
1703	713	1				Green	Yes	face to face		No																No	Regular ward					Yes
1705	394	1				Yellow	Yes	phone		No																No	Regular ward					No
1706	715	3				Yellow	Yes	phone		No																No
1710	762	0	22			Red	Yes	phone		No																No	Coronary care unit (CCU)					No
1712	764	0	42			Green	Yes	phone		No																No
1715	765	0	53			Red	Yes	phone		No																No
1716	713	2				Green	Yes	phone		No																No	Regular ward					Yes
1717	394	2				Yellow	Yes	unknown		No																No
1720	394	5				Yellow	Yes	face to face		No																No	Regular ward
1721	394	6				Yellow	Yes	phone		No																No
1722	766	0	55			Yellow	Yes	unknown		No																No						No
1726	767	0	79			Pink	Yes	face to face		No																Yes
1731	533	7				Red	Yes	phone		No																No	Regular ward					Yes
1733	769	0	42			Red	Yes	phone		No																No	Regular ward
1735	682	2				Green	Yes	face to face		No																No	Regular ward					Yes
1736	682	3				Green	Yes	phone		No																No	Regular ward					Yes
1738	770	0	37			Yellow	Yes	phone		No																	Regular ward
1741	771	0				Orange	Yes	phone		No
1742	772	0	77			Orange	Yes	phone		No																Yes	Regular ward					No
1744	773	1				Red	Yes	phone		No																No	Regular ward
1745	773	2				Red	Yes	face to face		No																No	Regular ward
1747	774	0	60			Red	Yes	face to face		No																No	Regular ward
1750	775	0	60			Red	Yes	face to face		No																No
1752	396	5				Green	Yes	phone		No																No	Regular ward
1755	777	0				Green	Yes	phone		No
1756	777	1				Green	Yes	face to face		No																No
1758	310	7				Orange	Yes	phone		No																No
1760	780	0	79			Purple	Yes	phone		No
1761	780	1				Purple	Yes	unknown		No																No	Regular ward
1763	81	4				Red	Yes	phone		No																No	Regular ward					Yes
1767	781	0				Blue	Yes	phone		No
1769	782	0				Green	Yes	phone		No																	Regular ward
1770	783	0	27			Green	Yes	phone		No																No	Regular ward
1771	784	0	70			Orange	Yes	unknown		No																Yes	Regular ward
1776	787	0				red	Yes	phone		No																	Regular ward
1780	450	3				Yellow	Yes	phone		No																No						No
1788	790	2				Yellow	Yes	phone		No																No	Regular ward					No
1790	792	0	62			Blue	Yes	face to face		No																Yes	Regular ward					No
1791	792	1				Blue	Yes	phone		No
1792	792	2				Blue	Yes	face to face		No																No	Regular ward					No
1801	499	7				Purple	Yes	phone		No																No	Burns, Plastics, Trauma unit (BPTU)					Yes
1802	499	8				Purple	Yes	phone		No																No	Burns, Plastics, Trauma unit (BPTU)					Yes
1804	799	0	86			Orange	Yes	phone		No																Yes
1806	800	0	36			Blue	Yes	phone		No																Yes
1810	803	1				Blue	Yes	face to face		No																No	Regular ward					No
1814	806	0	17			Red	Yes	face to face		No																No	Regular ward					No
1821	432	8				Red	Yes	phone		No																No
1822	408	4				Red	Yes	phone		No																No
1823	792	3				Blue	Yes	face to face		No																No
1824	803	2				Blue	Yes	face to face		No																No
1825	450	5				Yellow	Yes	phone		No																No
1827	810	0	24			Yellow	Yes	phone		No																Yes
1828	810	1				Yellow	Yes	phone		No																No
1829	810	2				Yellow	Yes	phone		No																No
1830	811	0	76			Red	Yes	phone		No																No
1831	812	0	79			Red	Yes	face to face		No																Yes						No
1832	812	1				Red	Yes	face to face		No																No
1840	815	0				Red	Yes	face to face		No																						No
1849	701	2				Green	Yes	face to face		No																No
1855	121	3				Red	Yes	face to face		No																No	Burns, Plastics, Trauma unit (BPTU)
1856	822	0				Red	Yes	face to face		No																Yes	Regular ward					No
1857	822	1				Red	Yes	phone		No																No						No
1859	823	0	60			Red	Yes	face to face		No																Yes						No
1860	823	1				Red	Yes	face to face		No																No						No
1862	825	0	73			Green	Yes	face to face		No																Yes						No
1863	826	0				Green	Yes	face to face		No
1864	821	1				Yellow	Yes	phone		No																No	Regular ward
1865	827	0	66			Orange	Yes	phone		No																Yes						No
1869	829	1				Purple	Yes	phone		No																No
1876	831	0	83			Green	Yes	face to face		No																Yes						No
1877	832	0	74			Green	Yes	phone		No																	Regular ward					No
1878	832	1				Green	Yes	unknown		No																No	Regular ward					No
1879	833	0				Orange	Yes	phone		No																No	Regular ward					No
1880	833	1				Orange	Yes	face to face		No																No						No
1881	834	0	63			Orange	Yes	phone		No																	Regular ward					No
1882	297	3				Orange	Yes	phone		No																						Yes
1884	835	1				Orange	Yes	face to face		No																No	Regular ward
1885	836	0				Purple	Yes	phone		No																Yes						No
1887	837	0				Red	Yes	face to face		No
1906	846	0	34			Blue	Yes	phone		No																Yes	Regular ward					No
1907	721	4				Pink	Yes	face to face		No																No	Regular ward
1913	848	1				Blue	Yes	face to face		No																No	Regular ward					No
1914	851	0	85			Blue	Yes	face to face		No																No	Regular ward
1915	851	1				Blue	Yes	unknown		No																No	Regular ward
1916	852	0	83			Pink	Yes	phone		No																Yes	Regular ward
1918	823	2				Red	Yes	face to face		No																No	Regular ward
1920	854	0	87			Blue	Yes	unknown		No																Yes	Regular ward
1922	855	0				Blue	Yes	unknown		No																Yes
1924	826	1				Green	Yes	face to face		No																No	Regular ward
1925	584	3				Yellow	Yes	unknown		No																No	Regular ward
1929	399	6				Red	Yes	phone		No																No	Regular ward
1931	857	1				Red	Yes	phone		No																	Regular ward
1936	859	1				Green	Yes	face to face		No																No	Regular ward					No
1949	863	0				Orange	Yes	phone		No																Yes	Regular ward
1951	865	0	83			Blue	Yes	phone		No																No
1953	867	0				Green	Yes	face to face		No																Yes
1957	869	0	77			Orange	Yes	unknown		No																Yes
1958	870	0				Red	Yes	phone		No																	Regular ward
1962	873	0				Green	Yes	face to face		No
1966	561	1				Blue	Yes	phone		No																Yes	Regular ward
1968	877	0	77			Yellow	Yes	phone		No																Yes	Regular ward
1969	878	0	43			Orange	Yes	face to face		No																No	Step-down
1970	879	0	85			Pink	Yes	face to face		No																Yes	Regular ward
1983	888	0				Purple	Yes	phone		No																Yes
1985	890	0	77	Acute Coronary Syndrome		Blue	Yes	phone
1986	891	0	45	Other		Blue	Yes	phone
1987	892	0	85	COPD/asthma		Blue	Yes	unknown
1990	399	7	58	Liver Disease	Malignancy	Red	Yes	phone
1992	890	1	77	Acute Coronary Syndrome		Blue	Yes	face to face
1993	891	1	45	Other		Blue	Yes	face to face
1996	897	0	58	Malignancy		Green	Yes	unknown
2000	91	1				Green	Yes	unknown
2008	473	4	63	Liver Disease		Orange	Yes	unknown
2009	900	0	68			Orange	Yes	face to face
2011	901	0	75			Orange	Yes	phone
2012	902	0	47	Diabetes Mellitus		Purple	Yes	phone
2013	903	0	73	Other		Purple	Yes	phone
2016	859	2	68			Green	Yes	phone
2017	904	0	82	Other Drugs/Poly drug		Yellow	Yes	phone
2020	905	0	38			Pink	Yes	phone
2022	896	1	45			Blue	Yes	phone
2023	906	0	75			Blue	Yes	phone
2026	490	3	70			Green	Yes	phone
2028	908	0	52			Purple	Yes	phone
2030	909	0	68	COPD/asthma		Red	Yes	face to face
2031	906	1	75	Pneumonia		Blue	Yes	unknown
2033	490	5	70			Green	Yes	face to face
2034	480	4	88			Green	Yes	face to face
2035	332	6	67			Green	Yes	face to face
2036	486	2	73	Arrhythmia		Yellow	Yes	phone
2037	274	6	60			Yellow	Yes	phone
2038	377	7	64			Red	Yes	face to face
2042	910	1	71			Blue	Yes	phone
2044	486	2	73			Yellow	Yes	face to face
2045	473	5				Orange	Yes	face to face
2046	912	0				Orange	Yes	face to face
2047	836	2				Purple	Yes	phone
2048	870	1	57			Red	Yes	other
2052	915	0	47			Yellow	Yes	phone
2053	466	6	67	Malignancy		Yellow	Yes	phone
2054	473	6	63	Liver Disease		Orange	Yes	phone
2055	900	1	68	Malignancy		Orange	Yes	phone
2057	916	0	48	Cellulitis		Purple	Yes	unknown
2059	910	1	71	Malignancy		Blue	Yes	phone
2061	919	0	39			Yellow	Yes	phone
2062	466	7				Yellow	Yes	phone
2066	918	1				Blue	Yes	phone
2067	913	1				Blue	Yes	phone
2068	454	2	77			Blue	Yes	phone
2069	910	2	71			Blue	Yes	phone
2070	768	3	45			Blue	Yes	phone
2071	922	0	57			Green	Yes	phone
2072	332	7	66			Green	Yes	phone
2073	923	0	78			Green	Yes	phone
2075	498	1	88			Orange	Yes	phone
2077	924		65			Orange	Yes	phone
2078	925	0	80			Purple	Yes	phone
2079	926	0	40			Purple	Yes	phone
2080	501	4	90	Acute Coronary Syndrome		Green	Yes	phone
2081	927	0	57	Aspiration		Green	Yes	phone
2082	928	0	79			Yellow	Yes	phone
2083	929	0	96	COPD/asthma		Yellow	Yes	phone
2085	927	1	57			Green	Yes	face to face
2086	930	0	71	Malignancy		Yellow	Yes	face to face
2087	931	0	37			Yellow	Yes	face to face
2088	932	0	57			Yellow	Yes	face to face
2089	933	0	72			Yellow	Yes	face to face
2090	934	0	84			Yellow	Yes	phone
2091	935	0	87			Red	Yes	face to face
2096	932	1				Yellow	Yes	phone
2099	938	0	71			Orange	Yes	phone
2100	934	1				Purple	Yes	face to face
2101	939	0	45			Red	Yes	face to face
2102	377	8				Red	Yes	face to face
2104	941		77			Blue	Yes	face to face
2105	942	0	94			Blue	Yes	face to face
12	65	0	85	Acute Coronary Syndrome	COPD/asthma;HTN;other	Pink	unknown	unknown	No	unknown			No	No	No	No	No	No	No	No	No	No		No		No	Regular ward	Yes	No	No	Admitted with NSTEMI.
13	66	0	85	GI Bleed	HTN;other;Peptic ulcer disease;Sepsis	Yellow	unknown	unknown	No	unknown														No		No	Regular ward	Yes	No	No	Captopril ordered for high BP by CA-? Resource utilization?
18	69	0	51	Other	COPD/asthma;Diabetes Mellitus;Dyslipidemia;hyper/hypothyroid;other;Other Drugs/Poly drug	Blue	unknown	unknown	No	unknown			No	No	No	No	No	No	No	No	No	No		Yes (Specify below)	Cortisol 3.5 - CA called abt this	Yes	Regular ward	Yes	No	No	Admit diag: falls,
20	70	0	87	Other	Acute Coronary Syndrome;Anemia;Chronic Kidney Disease;Congestive Heart Failue;Dementia;HTN;other	Blue	unknown	unknown	No	unknown			No	No	No	No	No	No	No	No	No	No		No		No	Regular ward	Yes	No	No	Admit diag: elevate liver enzymes, CA d/ced foley
22	71	0	84	Sepsis	Arrhythmia;HTN;Metastatic Ca	Yellow	unknown	unknown	No	unknown		ECG	Yes	No	No	No	No	No	No	No	Yes	No		No		No	Regular ward	Yes	No	No
23	72	0	76	Acute kidney injury		Blue	unknown	unknown	unknown	No			No	No	No	No	No	No	No	No	No	No		No		Yes	Coronary care unit (CCU)	Yes			On handover sheet CA entered location as CCU. Admit diagL acute on chronic .renal failure. Vitals 185/85, 165/73, HR 85, HR 55.
29	12	1	88			Pink	unknown	unknown	unknown	unknown			No	No	No	No	No	No	No	No	No	No		No		No	Regular ward	No	Yes	No	amlodipine given in resource utilzn
47	81	0	88	Sepsis	Anemia;Arrhythmia;Congestive Heart Failue;HTN;hyper/hypothyroid;Metastatic Ca;Stroke/TIA	Green	unknown	unknown	Yes	No			No	No	No	No	No	No	No	No	No	No		Yes (Specify below)	No bloodwork drawn although CA was to followup results	Yes	Regular ward	Yes	No	No
54	14	2	77	GI Bleed	HTN;other	Orange	unknown	unknown	No	unknown			No	No	No	No	No	No	No	No	No	No		Yes (Specify below)	CBC	No	Regular ward	No	No	No	164/61,178/772, 152/64, Hr 65, RR 20	No
56	14	4				Orange	unknown	unknown	Yes	No		Blood work	Yes	No	No	No	No	No	No	No	No	Yes		No		No	Regular ward	No	No	Yes	130/62, HR 68, RR 20	No
64	86	5				Yellow	unknown	unknown	No	No			No	No	No	No	No	No	No	No	No	No		No		No	Regular ward	Yes	No	No		No
71	77	1				Blue	unknown	unknown	No	No		IV fluids	Yes	Yes	No	No	No	No	No	No	No	No		No		No	Regular ward	No	No	No		No
81	63	4				Green	unknown	unknown	unknown	No			No	No	No	No	No	No	No	No	No	No		No		No	Regular ward	Yes	No	No
87	92	4				Red	unknown	unknown	unknown	No		Blood work;ECG;X-ray	Yes	No	No	No	No	Yes	No	No	Yes	Yes		No		No	Regular ward	Yes	No	Yes	Patient died	No
89	80	3				Purple	unknown	unknown	unknown	No		Blood work;Other	Yes	No	No	No	No	No	No	No	No	Yes	other	No		No	Regular ward	Yes	No	No
92	94	1				Green	unknown	unknown	unknown	No		Blood work	Yes	No	No	No	No	No	No	No	No	Yes		Yes (Specify below)	Pending bloodwork -lytes at 3pma nd 11pm	No	Regular ward	No	No	No
100	97	0	84	Pneumonia	Anemia;Angina/ CAD;Arrhythmia;Chronic Kidney Disease;Dementia;Diabetes Mellitus;Stroke/TIA	Green	unknown	unknown	unknown	No			No	No	No	No	No	No	No	No	No	No		No		Yes	Regular ward	Yes	No	No
101	98	0	79	Other	Dyslipidemia;GERD;HTN;other;Stroke/TIA	Purple	unknown	unknown	unknown	No		X-ray	Yes	No	No	No	No	Yes	No	No	No	No		No		Yes	Regular ward	Yes	No	No	Admit diag: leg weakness
110	18	4				Green	unknown	unknown	No	unknown		Blood work	Yes	No	No	No	No	No	No	No	No	Yes		Yes (Specify below)	Fecal occult blood in PCIS	No	Regular ward	Yes	No	No
113	104	0	53	Malignancy		Green	unknown	unknown	unknown	No			No	No	No	No	No	No	No	No	No	No		No		Yes	Regular ward	Yes	No	No		No
122	108	0	37	Alcohol Abuse	Alcohol Abuse	Orange	unknown	unknown	unknown	unknown			No	No	No	No	No	No	No	No	No	No		No		No	Regular ward	Yes	No	No
123	109	0	46	Other	IV Drug Use;other;para/quadra-plegia	Blue	unknown	unknown	unknown	No			No	No	No	No	No	No	No	No	No	No		No		No	Regular ward	Yes	No	No	Admit diag: Chronic osteomyelitis
126	110	2				Red	unknown	unknown	unknown	No			No	No	No	No	No	No	No	No	No	No		No		No	Regular ward	Yes	No	No
129	21	3				Green	unknown	unknown	unknown	unknown	Not sure if should be yes: plt, FFP, Vit K, Hypotension-bld products	Blood products;Blood work;X-ray	Yes	No	No	Yes	No	Yes	No	No	No	Yes		No		No	Regular ward	Yes	No	Yes
137	101	1				Purple	unknown	unknown	unknown	No		Blood work	Yes	No	No	No	No	No	No	No	No	Yes		No		No	Step-down	Yes	No	No
146	116	0	85	Sepsis	Anemia;other;Pneumonia	Green	unknown	unknown	No	No			No	No	No	No	No	No	No	No	No	No		No		No	Regular ward	No	No	No
148	38	4				Pink	unknown	unknown	Yes	No		Blood work;ECG;X-ray	Yes	No	No	No	No	Yes	No	No	Yes	Yes		Yes (Specify below)		No	Regular ward	Yes	No	No
153	112	2				Pink	unknown	unknown	No	No			No	No	No	No	No	No	No	No	No	No		No		No	Regular ward	Yes	No	No
155	120	0	83	Other	Angina/ CAD;Chronic Kidney Disease;COPD/asthma;Diabetes Mellitus;HTN;Malignancy	Orange	unknown	unknown	Yes	No		Blood products;Blood work;X-ray	Yes	No	No	Yes	No	Yes	No	No	No	Yes		No		No	Regular ward	Yes	No	No	Admit diag: hemoptysis. T
161	121	0	85	Sepsis	Congestive Heart Failue;Diabetes Mellitus;HTN;Stroke/TIA	Yellow	unknown	unknown	No	unknown			No	No	No	No	No	No	No	No	No	No		No		No	Step-down	Yes	No	No
167	122	1				Red	unknown	unknown	No	No			No	No	No	No	No	No	No	No	No	No		No		No	Regular ward	No	No	No
170	101	2				Purple	unknown	unknown	No	No			No	No	No	No	No	No	No	No	No	No		No		No	Step-down	Yes	No	No
177	125	3				Red	unknown	unknown	No	No		Blood work	Yes	No	No	No	No	No	No	No	No	Yes		Yes (Specify below)	CBC at 17:55 per PCIS	No	Step-down	Yes	No	No
189	47	4				Red	unknown	unknown	Yes	No		CT	Yes	No	No	No	Yes	No	No	No	No	No		No		No	Regular ward	Yes	No	No
190	47	5				Red	unknown	unknown	No	No			No	No	No	No	No	No	No	No	No	No		No		No	Regular ward	No	No	No
192	133	0	77	COPD/asthma	hyper/hypothyroid;other;valvular disease	Yellow	unknown	unknown	No	No			No	No	No	No	No	No	No	No	No	No		No		No	Regular ward	Yes	No	No
196	137	0	51	Other	Alcohol Abuse	Red	unknown	unknown	No	unknown			No	No	No	No	No	No	No	No	No	No		No		No	Regular ward	Yes	No	No	Diag: right upper quadrant pain
198	139	0	79	GI Bleed	Angina/ CAD;Arrhythmia;Stroke/TIA	Blue	unknown	unknown	Yes	unknown		Blood products;Blood work	Yes	No	No	Yes	No	No	No	No	No	Yes		No		No	Regular ward	Yes	No	No
208	52	1				Pink	unknown	unknown	No	No			No	No	No	No	No	No	No	No	No	No		No		No	Regular ward	Yes	No	No
212	120	7				Orange	unknown	unknown	No	No			No	No	No		No	No	No	No	No	No		No		No	Regular ward	No	No	No
216	80	4				Purple	unknown	unknown	Yes	No		Antibiotics;Blood work;Other	Yes	No	Yes	No	No	No	No	No	No	Yes	other	No		No	Regular ward	Yes	No	No
257	123	2				Purple	unknown	unknown	Yes	No		Blood work;ECG;X-ray	Yes	No	No	No	No	Yes	No	No	Yes	Yes		No		No	Regular ward	Yes	No	No
264	56	7				Pink	unknown	unknown	Yes	No			No	No	No	No	No	No	No	No	No	No		No		No	Regular ward	Yes	No	No
265	56	8				Pink	unknown	unknown		No			No	No	No	No	No	No	No	No	No	No		No		No	Regular ward	No	No	No
266	56	9				Pink	unknown	unknown	Yes	No		Blood work;IV fluids	Yes	Yes	No	No	No	No	No	No	No	Yes		No		No	Regular ward	unkown	No	No
268	168	0	42	Pneumonia	Malignancy	Red	unknown	unknown	No	unknown		IV fluids	Yes	Yes	No	No	No	No	No	No	No	No		No		No	Regular ward	Yes	No	No
271	170	1	63	Sepsis	COPD/asthma;Liver Disease;Metastatic Ca;Stroke/TIA	Blue	unknown	unknown	No	unknown														No		No	Step-down	Yes	Yes	No
278	4	4				Yellow	unknown	unknown	No	unknown														No		No	Regular ward	Yes	Yes	No
291	179	1				Yellow	unknown	unknown	Yes	No		Antibiotics;Blood products;Blood work												No		No	Regular ward	Yes	No	No
297	77	6				Blue	unknown	unknown	No	No														No		No	Regular ward	Yes	No	No
302	181	0	48	Cellulitis	Dyslipidemia;HTN;para/quadra-plegia	Red	unknown	unknown	No	No														No		No	Regular ward	Yes	No	No
303	181	1				Red	unknown	unknown	Yes	No		Blood work												No		No	Regular ward	Yes	No	No
308	183	0	22	Other		Red	unknown	unknown	Yes	No		Blood work												No		Yes	Regular ward	Yes	No	No	Admit diag: Fever of unknown origin
327	195	0	74	Other	Arrhythmia;HTN	Pink	unknown	unknown	No	unknown														No	? Pending trop	Yes	Regular ward	No	No	No	Admit diag: pancytopenia
329	196	1				Orange	unknown	unknown	No	No														No		No	Regular ward	No	No	No
332	120	8				Orange	unknown	unknown	No	No														No		No	Regular ward	No	No	No
333	197	0	72	Congestive Heart Failue	Arrhythmia;Chronic Kidney Disease;Congestive Heart Failue;HTN	Green	unknown	unknown	No	No														No		No	Regular ward	Yes	No	No
338	200	0	85	Sepsis	Dementia;Diabetes Mellitus;HTN;other	Blue	unknown	unknown	Yes	No			No	No	No	No	No	No	No	No	No	No		No		No	Regular ward	Yes	No	No		No
342	201	0	87	Sepsis	Angina/ CAD;Arrhythmia;Chronic Kidney Disease;Congestive Heart Failue;Diabetes Mellitus;Dyslipidemia;HTN;other;Peripheral vascular disease;Stroke/TIA	Blue	unknown	unknown	No	No														No		No	Regular ward	Yes	No	No
351	202	5				Purple	unknown	unknown	No	No														No		No	Regular ward	Yes	No	No
354	203	2				Orange	unknown	unknown	No	No														Yes (Specify below)	urine analysis 17:00 PCIS	No	Regular ward	Yes	No	No
357	205	0	59	Other	Metastatic Ca	Yellow	unknown	unknown	No	No														No		No	Regular ward	Yes	No	No	admit diag: febrile neutropenia
359	206	0	90	Pneumonia	Angina/ CAD;Dyslipidemia;HTN;other;Stroke/TIA	Yellow	unknown	unknown	No	No														No		Yes	Regular ward	Yes	No	No
360	207	0	82	Delirium/decreased level of consciousness	other;UTI	Yellow	unknown	unknown	No	No		Blood work;ECG;X-ray												No		Yes	Regular ward	Yes	No	No
370	215	1				Blue	unknown	unknown	No	No														No		No	Regular ward	Yes	No	No
383	177	2				Green	unknown	unknown	No	No			No	No	No	No	No	No	No	No	No	No		No		No	Regular ward	Yes	No	Yes	Low BP
411	237	0	17	Other	other	Red	unknown	unknown	No	No														No		Yes	Regular ward	Yes	No	No
412	238	0	64	GI Bleed	hyper/hypothyroid;other	Red	unknown	unknown	No	unknown														No		No	Regular ward	Yes	No	No
423	243	1				Orange	unknown	unknown	Yes	unknown		Blood work;IV fluids												No		No	Regular ward	Yes	No	No
426	244	1				Green	unknown	unknown	Yes	unknown		Blood work;ECG;X-ray												No		No	Regular ward	Yes	No	No
432	248	0	37	Other	Endocarditis;other;Other Drugs/Poly drug	Red	unknown	unknown	No	No														No		No	Regular ward	Yes	No	No
434	249	0	62	GI Bleed	Diabetes Mellitus;GERD	Red	unknown	unknown	No	unknown		Blood work												No		Yes	Regular ward	No	No	No
435	250	0	68	Sepsis	Angina/ CAD;Arrhythmia;Dyslipidemia;Malignancy;other	Yellow	unknown	unknown	No	No		Blood work;Other												No		No	Regular ward	Yes	No	No
443	253	2				Pink	unknown	unknown	No	No														No		No	Regular ward	Yes	No	No
448	255	0	65	Other	Metastatic Ca;other	Green	unknown	unknown	No	No														No		No	Regular ward	Yes	No	No
450	98	1				Purple	unknown	unknown	No	No		Other												No		No	Regular ward	No	No	No
453	256	1				Pink	unknown	unknown	Yes	No														No		No	Regular ward	No	Yes	No
458	259	2				Purple	unknown	unknown	No	No														No		No	Regular ward	Yes	No	No
459	260	0	66	HTN	Congestive Heart Failue;HTN;Stroke/TIA	Blue	unknown	unknown	Yes	unknown														No		No	Regular ward	No	No	No
467	263	1	85			Pink	unknown	unknown	Yes	No		Blood work;ECG												No		No	Regular ward	Yes	No	Yes	low BP during day
470	264	0	71	Other	other	Red	unknown	unknown	No	No		Blood work												No		No	Regular ward	No	No	No
471	264	1				Red	unknown	unknown	No	No														No		No	Regular ward	Yes	No	No
473	266	0	71	Sepsis	Chronic Kidney Disease;Dementia;DVT/PE;hyper/hypothyroid;Malignancy;other	Red	unknown	unknown	No	No														No		Yes	Regular ward	Yes	No	No
474	267	0	83	Anemia	Angina/ CAD;Arrhythmia;Chronic Kidney Disease;Congestive Heart Failue;Diabetes Mellitus;HTN;other;Stroke/TIA;UTI	Blue	unknown	unknown	No	No		Blood work												No		No	Step-down	Yes	No	No
477	83	2				Green	unknown	unknown	No	No														No		No	Regular ward	Yes	No	No
483	270	0	51	Congestive Heart Failue	Arrhythmia;Congestive Heart Failue;Fracture;Liver Disease;other	Orange	unknown	unknown	No	No														No		Yes	Regular ward	Yes	No	No
484	148	2				Blue	unknown	unknown	No	No														Yes (Specify below)	CBC, lytes, trop on PCIS at 17:41	No	Regular ward	No	Yes	No	on comfort care so abnormal vitals based on 1 vital signs record
486	271	0	63	Delirium/decreased level of consciousness	COPD/asthma;other	Pink	unknown	unknown	No	No		Blood work;ECG												No		Yes	Regular ward	Yes	No	No
487	272	0	36	Drug intox/overdose	Other Drugs/Poly drug	Green	unknown	unknown	Yes	No														No		No	Regular ward	Yes	No	No
488	272	1				Green	unknown	unknown	No	No														No		No	Regular ward	Yes	No	No
499	111	2				Red	unknown	unknown	No	No														No		No	Step-down	Yes	No	No
500	275	0	48	Sepsis	Congestive Heart Failue;Liver Disease;Metastatic Ca	Red	unknown	unknown	No	No														No		No	Regular ward	Yes	No	No
504	277	2				Green	unknown	unknown	No	No														Yes (Specify below)	CBC at 17:00	No	Regular ward	Yes	No	No
511	46	2				Red	unknown	unknown	No	No			No	No	No	No	No	No	No	No	No	No		No		No	Regular ward	Yes	No	Yes	code blue, transferred to ICU
519	283	0	97	Sepsis	Dementia;GI Bleed;HTN;other	Blue	unknown	unknown	No	No														No		No	Regular ward	Yes	Yes	No	Pt died
520	284	0	96	Sepsis	Dementia;HTN;other	Yellow	unknown	unknown	No	No		IV fluids												No		No	Regular ward	No	No	No
523	287	0	89	Pneumonia	Congestive Heart Failue;COPD/asthma;Diabetes Mellitus;Dyslipidemia;GI Bleed;HTN;other;Stroke/TIA	Yellow	unknown	unknown	Yes	No														No		No	Regular ward	No	No	No
524	165	2				Green	unknown	unknown	Yes	No		Antibiotics;Blood work;IV fluids												No		No	Regular ward	Yes	No	No
528	289	0	60	Other	GERD;HTN;Liver Disease;Metastatic Ca	Yellow	unknown	unknown	No	No														No		Yes	Regular ward	Yes	No	No
535	292	0	53	Other	other	Red	unknown	unknown	Yes	No														No		No	Regular ward	No	No	No
542	295	1				Purple	unknown	unknown	No	No														No		No	Regular ward	Yes	Yes	No	Patient died
552	300	0	56	Delirium/decreased level of consciousness	Alcohol Abuse;HTN	Yellow	unknown	unknown	Yes	No		Blood work;ECG												No		No	Regular ward	No	No	Yes
554	15	0	75	Delirium/decreased level of consciousness	Chronic Kidney Disease;Diabetes Mellitus;Dyslipidemia;HTN;other	Yellow	unknown	unknown	No	unknown														No		No	Regular ward	Yes	No	No
555	15	1				Yellow	unknown	unknown	No	No														No		No	Regular ward	No	No	No
558	302	0	48	Other	COPD/asthma;other	Pink	unknown	unknown	No	No		Blood work	Yes	No	No	No	No	No	No	No	No	Yes		Yes (Specify below)	Electrolytes on PCIS at 17:05	Yes	Regular ward	Yes	No	No		No
559	303	0	89	Congestive Heart Failue	COPD/asthma;HTN;valvular disease	Orange	unknown	unknown	No	No			No	No	No	No	No	No	No	No	No	No		No		Yes	Regular ward	Yes	No	No		No
560	304	0	68	Other	HTN;Malignancy;Metastatic Ca	Red	unknown	unknown	No	No			No	No	No	No	No	No	No	No	No	No		No		No	Regular ward	Yes	No	No		No
562	305	0	92	Delirium/decreased level of consciousness	Chronic Kidney Disease;Dementia;Fracture;HTN;other;Stroke/TIA	Red	unknown	unknown	No	No			No	No	No	No	No	No	No	No	No	No		Yes (Specify below)	EEG- time done not known	No	Regular ward	No	No	No		No
563	306	0	87	COPD/asthma	Angina/ CAD;Chronic Kidney Disease;COPD/asthma;Malignancy;Metastatic Ca;other	Yellow	unknown	unknown	No	No			No	No	No	No	No	No	No	No	No	No		Yes (Specify below)	RCV in Microbiology specimen at 17:09 on PCIS	Yes	Coronary care unit (CCU)	Yes	No	Yes	Low BP	No
564	306	1				Yellow	unknown	unknown	No	No			No	No	No	No	No	No	No	No	No	No		No		No	Regular ward	Yes	No	No		No
566	307	0	94	Other	Angina/ CAD;Congestive Heart Failue;Dementia;HTN;other;Stroke/TIA	Green	unknown	unknown	Yes	No		X-ray	Yes	No	No	No	No	Yes	No	No	No	No		No		No	Regular ward	Yes	No	No		No
569	310	0	83	Congestive Heart Failue	Angina/ CAD;Arrhythmia;Chronic Kidney Disease;COPD/asthma;Diabetes Mellitus;DVT/PE;GERD;GI Bleed;HTN;Stroke/TIA;valvular disease	Blue	unknown	unknown	No	No		Blood work	Yes	No	No	No	No	No	No	No	No	Yes		No		No	Regular ward	Yes	No	Yes	low BP	No
571	311	0	65	Alcohol Abuse	Alcohol Abuse;Diabetes Mellitus;Dyslipidemia;HTN	Pink	unknown	unknown	No	No		Blood work;ECG	Yes	No	No	No	No	No	No	No	Yes	Yes		No		Yes	Regular ward	Yes	No	No		No
573	313	0	86	Pneumonia		Red	unknown	unknown		No														Yes (Specify below)	Lytes at 21:54 ordered by team	No	Regular ward					No
576	316	0	29	Other	Congestive Heart Failue;valvular disease	Blue	unknown	unknown	No	No		Blood work;ECG	Yes	No	No	No	No	No	No	No	Yes	Yes		Yes (Specify below)	CBC, INR,lytes at 17:35 on PCIS	No	Regular ward	Yes	No	Yes	Low BP	No
577	317	0	50	Other	other	Yellow	unknown	unknown	Yes	No			No	No	No	No	No	No	No	No	No	No		Yes (Specify below)	lytes and albumin at 17:15 on PCIS	Yes	Regular ward	No	No	No		No
578	318	0	68	Other	Arrhythmia;Fracture;Liver Disease;Malignancy;other;Thrombocytopenia	Yellow	unknown	unknown	No	No			No	No	No	No	No	No	No	No	No	No		No		No	Regular ward	Yes	No	Yes	Low BP	No
582	321	0	39	Sepsis	other	Green	unknown	unknown	Yes	No		IV fluids	No	Yes	No	No	No	No	No	No	No	No		No		Yes	Regular ward	Yes	No	Yes	Not sure why she was seen by CA. Since pt is at risk of status epilepticus she should have been handed over. Pls see handover sheet for CA notes.	No
583	322	0	91	Delirium/decreased level of consciousness	Arrhythmia;Dementia;HTN	Blue	unknown	unknown	No	No			No	No	No	No	No	No	No	No	No	No		No		No	Regular ward	No	No	No		No
584	323	1	56	Other	Liver Disease;Malignancy;other	Red	unknown	unknown	No	No			No	No	No	No	No	No	No	No	No	No		No		No	Regular ward	Yes	No	Yes	tachycardic	No
585	324	0	60	Acute kidney injury	Chronic Kidney Disease;COPD/asthma;Dyslipidemia;Fracture;GERD;HTN	Orange	unknown	unknown	No	No		CT	Yes	No	No	No	Yes	No	No	No	No	No		Yes (Specify below)	CBC, CRP, Iron studies, haptoglobin, ENA screen, Fibrinogen, Retic count at 17:50 on PCIS	No	Regular ward	Yes	No	Yes	Low BP	No
586	324	1				Orange	unknown	unknown	No	No			No	No	No	No	No	No	No	No	No	No		No		No	Regular ward	Yes	No	No		No
589	327	0	69	Other	Chronic Kidney Disease;Congestive Heart Failue;Diabetes Mellitus;HTN;other	Green	unknown	unknown	Yes	No			No	No	No	No	No	No	No	No	No	No		No		No	Regular ward	Yes	No	No		No
590	328	0	60	Other	Anemia;COPD/asthma;GERD;hyper/hypothyroid;Liver Disease;Malignancy;other	Green	unknown	unknown	No	No			No	No	No	No	No	No	No	No	No	No		No		No	Regular ward	No	No	No		No
591	259	3				Pink	unknown	unknown	Yes	No		Blood work	Yes	No	No	No	No	No	No	No	Yes	Yes		Yes (Specify below)	lytes, lactate, glucose @ 18:00	Yes	Regular ward	No	No	No		Yes
594	328	1				Green	unknown	unknown	Yes	No			No	No	No	No	No	No	No	No	No	No		No		No	Regular ward	Yes	No	Yes	Low BP	No
595	321	1				Green	unknown	unknown	No	No			No	No	No	No	No	No	No	No	No	No		No		No	Regular ward	Yes	No	Yes	Low BP	No
598	329	1				Yellow	unknown	unknown	No	unknown			No	No	No	No	No	No	No	No	No	No		No		No	Regular ward	Yes	No	No		No
599	330	0	63	Pancreatitis	Alcohol Abuse;Chronic Kidney Disease;Diabetes Mellitus;HTN;other;Peptic ulcer disease	Red	unknown	unknown	No	No		IV fluids	Yes	Yes	No	No	No	No	No	No	No	No		No		No	Regular ward	No	No	No		No
602	331	1				Yellow	unknown	unknown	Yes	No		IV fluids	Yes	Yes	No	No	No	No	No	No	No	No		No		No	Regular ward	Yes	Yes	Yes	Low BP, I entered as dying although awaiting palliative consult and next am pt declared as comfort care. Pls change this entry to no if you think otherwise	No
606	333	1				Yellow	unknown	unknown	No	No			No	No	No	No	No	No	No	No	No	No		No		No	Regular ward	Yes	No	No		No
608	335	0	87	GI Bleed		Green	unknown	unknown	No	No			No	No	No	No	No	No	No	No	No	No		No		No	Regular ward	No	No	No		No
610	336	1				Yellow	unknown	unknown	Yes	No		Blood work	Yes	No	No	No	No	No	No	No	No	Yes		No		No	Regular ward	Yes	No	No		No
611	337	0	63	Other	Arrhythmia;Diabetes Mellitus;DVT/PE;HTN;hyper/hypothyroid;other	Red	unknown	unknown	No	No		ECG	Yes	No	No	No	No	No	No	No	Yes	No		No		No	Regular ward	Yes	Yes	No		No
615	338	2				Blue	unknown	unknown	No	No			No	No	No	No	No	No	No	No	No	No		No		No	Regular ward	Yes	No	Yes	Low BP	No
619	340	1				Pink	unknown	unknown	No	No			No	No	No	No	No	No	No	No	No	No		No		No	Regular ward	No	No	No		No
623	342	0	84	Other	Chronic Kidney Disease;Congestive Heart Failue;Dyslipidemia;HTN;Stroke/TIA	Blue	unknown	unknown	No	No			No	No	No	No	No	No	No	No	No	No		No		Yes	Regular ward	Yes	No	No		No
624	343	0	74	Congestive Heart Failue	Angina/ CAD;Chronic Kidney Disease;Congestive Heart Failue;COPD/asthma;Diabetes Mellitus;GERD;other	Orange	unknown	unknown	No	No			Yes	No	No	No	No	No	No	No	Yes	Yes		No		No	Regular ward	Yes	No	Yes	Low BP	No
625	344	0	74	Sepsis	Angina/ CAD;Arrhythmia;HTN;Thrombocytopenia	Red	unknown	unknown	No	No			No	No	No	No	No	No	No	No	No	No		No		No	Regular ward	Yes	No	Yes	Low BP	No
630	345	2				Purple	unknown	unknown	No	No			No	No	No	No	No	No	No	No	No	No		No		No	Regular ward	Yes	No	Yes	Low BP	No
631	345	3				Purple	unknown	unknown	No	No			No	No	No	No	No	No	No	No	No	No		No		No	Regular ward	Yes	No	Yes	Low BP	No
633	347	0	62	Other	Arrhythmia;Diabetes Mellitus;Dyslipidemia;HTN;other;Pneumonia	Blue	unknown	Unknown	No	No			No	No	No	No	No	No	No	No	No	No		No		Yes	Regular ward	Yes	No	Yes		No
637	349	1				Red	unknown	unknown	No	No			No	No	No	No	No	No	No	No	No	No		No		No	Regular ward	Yes	No	Yes	Low BP	No
638	349	2				Red	unknown	unknown	No	No			No	No	No	No	No	No	No	No	No	No		No		No	Regular ward	Yes	No	Yes	Low BP	No
641	350	2				Blue	unknown	unknown	No	No			Yes	Yes	No	No	No	No	No	No	No	No		No		No	Step-down	Yes	No	No		No
642	350	3				Blue	unknown	unknown	No	No			No	No	No	No	No	No	No	No	No	No		No		No	Step-down	Yes	No	Yes	tachy and inc RR	No
643	350	4				Blue	unknown	unknown	Yes	No			Yes	Yes	No	No	No	No	No	No	No	No		No		No	Step-down	Yes	No	No	tachy	No
648	350	9				Blue	unknown	unknown	Yes	No			No	No	No	No	No	No	No	No	No	No		No		No	Step-down	Yes	No	No		No
649	350	10				Blue	unknown	unknown	No	No			No	No	No	No	No	No	No	No	No	No		No		No	Step-down	Yes	No	No		No
650	351	0	49	Acute kidney injury	Diabetes Mellitus	Purple	unknown	unknown	Yes	No			No	No	No	No	No	No	No	No	No	No		No		Yes	Regular ward	Yes	No	No		No
653	351	3				Purple	unknown	unknown	Yes	No			Yes	Yes	Yes	No	No	Yes	No	No	Yes	Yes	Yes, Sputum C&S, Nasopharyngeal wash for influenza	No		No	Regular ward	Yes	No	No		No
655	351	5				Purple	unknown	unknown	No	No			Yes	No	No	No	No	Yes	No	No	Yes	Yes	panculture	No		No	Regular ward	Yes	No	Yes	Increased RR	No
656	351	6				Purple	unknown	unknown	No	No			Yes	No	No	No	No	No	No	No	No	No	Swabs from HD line	No		No	Step-down	Yes	No	Yes	Increased RR	No
658	352	1				Green	unknown	unknown	No	No			Yes	Yes	No	No	No	No	No	No	No	No		No		No	Step-down	Yes	No	Yes	Low BP	No
659	353	0	77	Sepsis	Diabetes Mellitus;Fracture;HTN;Stroke/TIA	Green	unknown	unknown	No	No			Yes	Yes	No	No	No	No	No	No	No	No		No		No	Step-down	Yes	No	No		No
661	354	0	85	Other	Arrhythmia;Congestive Heart Failue;COPD/asthma;HTN;Malignancy;Peptic ulcer disease;Stroke/TIA	Red	unknown	unknown	No	No			Yes	Yes	No	No	No	No	No	No	Yes	No		No		No	Regular ward	Yes	No	Yes	Low BP	No
663	355	0	61	Congestive Heart Failue	Congestive Heart Failue;Diabetes Mellitus;Fracture;Malignancy;Stroke/TIA	Green	unknown	unknown	No	No			Yes	Yes	No	No	No	No	No	No	No	No		No		Yes	Regular ward	Yes	No	Yes	Low BP	No
666	216	4				Pink	unknown	unknown	No	No			No	No	No	No	No	No	No	No	No	No		No		No	Step-down	Yes	No	Yes	Low BP	No
667	216	5				Pink	unknown	unknown	No	No			Yes	Yes	No	No	No	No	No	No	No	No		No		No	Regular ward	Yes	No	Yes	Low BP	No
676	357	1				Blue	unknown	unknown	No	No			No	No	No	No	No	No	No	No	No	No		No		No	Regular ward	Yes	No	No		No
677	358	0	62	Other	Anemia;Diabetes Mellitus;Liver Disease;other	Green	unknown	unknown	No	No			No	No	No	No	No	No	No	No	No	No		No		No	Coronary care unit (CCU)	Yes	No	No		No
678	315	1				Blue	unknown	unknown	No	No			No	No	No	No	No	No	No	No	No	No		Yes (Specify below)	On PCIS at 17:30 CBC,lytes and trop	No	Regular ward	No	No	No		No
682	360	1				Yellow	unknown	unknown	Yes	No			Yes	No	No	No	No	No	No	No	Yes	Yes		No		No	Regular ward	Yes	No	Yes		No
685	361	2				Yellow	unknown	unknown	No	No			No	No	No	No	No	No	No	No	No	No		No		No	Regular ward	Yes	No	No		No
689	363	2				Blue	unknown	unknown	Yes	No			No	No	No	No	No	No	No	No	No	No		No		No	Regular ward	Yes	No	Yes		No
690	364	0	97	GI Bleed	Angina/ CAD;GERD;HTN;Malignancy;other	Orange	unknown	unknown	No	No			Yes	No	No	Yes	No	No	No	No	No	No		Yes (Specify below)	CBC @19:00 ordered by team	Yes	Regular ward	Yes	No	Yes	not sure if handed over but should have een	No
709	374	1				Red	unknown	unknown		No			Yes	No	No	No	No	Yes	No	No	No	No		No		No	Regular ward	No	No	No		No
713	344	6				Red	unknown	unknown	Yes	No			No	No	No	No	No	No	No	No	No	No		No		No	Regular ward	Yes	No	Yes	Low BP, increased RR	No
714	375	0	56	Metastatic Ca	HTN;Metastatic Ca;other;Sepsis	Blue	unknown	unknown	Yes	No			No	No	No	No	No	No	No	No	No	No		No		No	Regular ward	Yes	Yes	Yes	Low BP	No
716	375	2				Blue	unknown	unknown	Yes	No			Yes	No	No	No	No	No	No	No	Yes	No		No		No	Regular ward	No	Yes	No		No
717	68	1				Blue	unknown	unknown	No	unknown			No	No	No	No	No	No	No	No	No	No		Yes (Specify below)	CSF analysis at 17:02 on PCIS	No	Regular ward	Yes	No	Yes		No
723	377	0	64	Delirium/decreased level of consciousness	Chronic Kidney Disease;COPD/asthma;Diabetes Mellitus;Dyslipidemia;HTN;Malignancy;other;Stroke/TIA	Red	unknown	unknown	No	No			No	No	No	No	No	No	No	No	No	No		No		No	Regular ward	Yes	No	Yes	Low BP	No
729	338	5				Blue	unknown	unknown	No	No			No	No	No	No	No	No	No	No	No	No		No		No	Regular ward	Yes	No	Yes	low BP	No
732	381	1				Orange	unknown	unknown	Yes	No			Yes	Yes	No	No	No	Yes	No	No	Yes	Yes		No		No	Regular ward	Yes	No	Yes	low BP	No
733	381	2				Orange	unknown	unknown	No	No			No	No	No	No	No	No	No	No	No	No		No		No	Regular ward	Yes	No	Yes		No
745	354	3				Red	unknown	unknown	No	No			No	No	No	No	No	No	No	No	No	No		No		No	Step-down	Yes	No	Yes	Low BP	No
750	386	0	58	Other		Red	unknown	unknown	No	No			Yes	Yes	No	No	No	No	No	No	Yes	Yes		No		No	Regular ward	Yes	No	Yes		No
757	324	3				Orange	unknown	unknown	No	No			No	No	No	No	No	No	No	No	No	No		No		No	Regular ward	Yes	No	No		No
759	391	0	63	Sepsis	DVT/PE;GI Bleed;HTN;para/quadra-plegia;Stroke/TIA	Blue	unknown	unknown	No	No			No	No	No	No	No	No	No	No	No	No		Yes (Specify below)	CA asked to f/u lytes	No	Step-down	Yes	No	No		No
763	329	2				Yellow	unknown	unknown	No	No			Yes	No	No	No	No	No	No	No	No	Yes		Yes (Specify below)	lytes at 17:07 on PCIS	No	Regular ward	No	No	No		No
765	320	3				Pink	unknown	unknown	No	No			Yes	Yes	No	No	No	No	No	No	No	No		No		No	Regular ward	Yes	No	No		No
792	326	3				Blue	unknown	unknown	No	No			No	No	No	No	No	No	No	No	No	No		No		No	Regular ward	Yes	No	Yes	low BP, written in doctor's orders to call CA for CBC post transfusion	No
804	403	1				Green	unknown	unknown	No	No			No	No	No	No	No	No	No	No	No	No		No		No	Regular ward	Yes	No	No		No
807	404	0	90	Sepsis	Arrhythmia;Dementia;other	Orange	unknown	unknown	No	No			No	No	No	No	No	No	No	No	No	No		No		Yes	Regular ward	Yes	No	No		No
813	326	4				Blue	unknown	unknown	No	No			No	No	No	No	No	No	No	No	No	No		No		No	Regular ward	No	No	No		No
852	429	0	71	Pneumonia	Chronic Kidney Disease;Diabetes Mellitus;DVT/PE;Dyslipidemia;HTN;hyper/hypothyroid	Pink	unknown	unknown	No	No			No	No	No	No	No	No	No	No	No	No		Yes (Specify below)	Dialysate fluid analysis at 17:30 on PCIS	Yes	Regular ward	Yes	No	No		No
854	430	1				Pink	unknown	unknown	No	No			Yes	No	No	No	No	No	No	No	No	Yes		Yes (Specify below)	urine analysis @17:16 on PCIS	No	Regular ward	Yes	No	Yes		No
861	432	2				Red	unknown	unknown	No	No			Yes	No	No	No	No	No	No	No	No	Yes		Yes (Specify below)	CBC and lytes @18:00	No	Regular ward	Yes	No	No		No
869	433	1				Pink	unknown	unknown	Yes	No			Yes	No	No	No	No	Yes	No	No	No	No		No		No	Regular ward	Yes	No	No		No
875	419	1				Green	unknown	unknown	No	No			No	No	No	No	No	No	No	No	No	No		No		No	Regular ward	Yes	No	Yes		No
879	434	2				Yellow	unknown	unknown	No	No			Yes	No	No	No	No	No	No	No	No	Yes		Yes (Specify below)	PTT at 18:00 on PCIS	No	Regular ward	Yes	No	Yes	low BP	No
883	435	0	56	Other	Liver Disease	Yellow	unknown	unknown	Yes	No			Yes	Yes	Yes	No	No	Yes	No	No	No	Yes		No		No	Regular ward	Yes	No	Yes	low BP	No
904	350	24				Yellow	unknown	unknown	No	No			No	No	No	No	No	No	No	No	No	No		No		No	Step-down	Yes	No	Yes		No
908	439	1				Green	unknown	unknown	No	No			No	No	No	No	No	No	No	No	No	No		No		No	Step-down	Yes	No	No		No
922	355	3				Blue	unknown	unknown	No	No			Yes	Yes	No	No	No	Yes	No	No	No	No		No		No	Regular ward	Yes	No	Yes		No
929	444	0	78	Other	Alcohol Abuse	Green	unknown	unknown	No	No			Yes	Yes	No	No	No	No	No	No	No	No		No		Yes	Regular ward	Yes	No	Yes		No
930	445	0	25	Other		Blue	unknown	unknown	No	No			Yes	No	No	No	No	No	No	No	No	Yes	pan culture	No		No	Step-down	No	No	No		No
935	434	7				Yellow	unknown	unknown	No	No			No	No	No	No	No	No	No	No	No	No		No		No	Regular ward	Yes	No	Yes	low BP	No
946	450	0	88	Stroke/TIA	Arrhythmia;Congestive Heart Failue;DVT/PE;Dyslipidemia;GI Bleed;hyper/hypothyroid;Stroke/TIA	Green	unknown	unknown	No	No			No	No	No	No	No	No	No	No	No	No		No		No	Regular ward	Yes	No	Yes	low BP	No
950	453	1	65			Green	unknown	unknown	No	No			Yes	No	No	No	No	No	No	No	No	Yes	urine C&S	No		No	Regular ward	Yes	No	No		No
956	455	2				Orange	unknown	unknown	No	No			Yes	Yes	No	No	No	No	No	No	No	No		No		No	Regular ward	Yes	No	Yes	low BP	No
957	456	0	74	Dementia	Dementia;other	Blue	unknown	unknown	No	No			No	No	No	No	No	No	No	No	No	No		No		Yes	Regular ward	No	No	No		No
961	435	4				Yellow	unknown	unknown	No	No			No	No	No	No	No	No	No	No	No	No		No		No	Regular ward		No			nn
963	458	0	70	Liver Disease	unknown"	Orange	unknown	unknown	No	No			Yes	Yes	Yes	No	No	No	No	No	No	No		No		Yes	Regular ward	Yes	No	No		No
971	399	5				Red	unknown	unknown	No	No			No	No	No	No	No	No	No	No	No	No		No		No	Regular ward		No			No
975	350	27				Yellow	unknown	unknown	No	No			No	No	No	No	No	No	No	No	No	No		No		No	Step-down	Yes	No	Yes	High BP	No
976	350	28				Yellow	unknown	unknown	No	No			No	No	No	No	No	No	No	No	No	No		No		No	Step-down	Yes	No	No		No
979	156	2				Red	unknown	unknown	No	No			No	No	No	No	No	No	No	No	No	No		No		No	Regular ward	No	No	No		Yes
981	156	4				Red	unknown	unknown	No	No			No	No	No	No	No	No	No	No	No	No		No		No	Regular ward		No			Yes
984	355	5				Blue	unknown	unknown	Yes	No			Yes	No	No	No	No	No	No	No	No	Yes	urine lytes	No		No	Regular ward		No	No		No
985	355	6				Blue	unknown	unknown	No	No			No	No	No	No	No	No	No	No	No	No		No		No	Regular ward	Yes	No	Yes	low BP	No
990	462	1				Blue	unknown	unknown		No														No		No	Regular ward	No	No	No		No
997	463	3				Blue	unknown	unknown	No	No			No	No	No	No	No	No	No	No	No	No		No		No	Regular ward	Yes	No	Yes		No
998	464	0	59	Sepsis	Dyslipidemia;HTN;other;Stroke/TIA	Blue	unknown	unknown	Yes	No			Yes	No	No	No	No	Yes	No	No	No	No		No		No	Regular ward	Yes	No	No		No
1001	386	3				Red	unknown	unknown	No	No			Yes	Yes	No	No	No	No	No	No	No	No		No		No	Regular ward	Yes	No	Yes		No
1005	465	1				Green	unknown	unknown	No	No			No	No	No	No	No	No	No	No	No	No		No		No	Regular ward	Yes	No	Yes	low BP	No
1006	466	0	67	Other	Diabetes Mellitus;Malignancy;other	Yellow	unknown	unknown	No	No			No	No	No	No	No	No	No	No	No	No		No		No	Regular ward	Yes	No	Yes	low BP	No
1007	467	0	79	Other	Dyslipidemia;HTN;other	Pink	unknown	unknown	No	No			No	No	No	No	No	No	No	No	No	No		No		No	Regular ward	No	No	No		No
1011	468	0	69	Hypotension	Arrhythmia;Chronic Kidney Disease;Congestive Heart Failue;COPD/asthma;Dyslipidemia;GERD;other	Orange	unknown	unknown	No	No			Yes	No	No	No	No	No	No	No	No	Yes		No		Yes	Regular ward	Yes	No	No		No
1027	465	2	73	HTN		Green	unknown	unknown	No	No			Yes	No	No	No	No	No	No	No	No	Yes		No		No	Regular ward	Yes	No	No		No
1056	489	0	68	Congestive Heart Failue	Arrhythmia;Congestive Heart Failue;COPD/asthma;Diabetes Mellitus;Liver Disease	Yellow	unknown	unknown	No	No			No	No	No	No	No	No	No	No	No	No		No		No	Regular ward	Yes	No	Yes		No
1060	491	0	36	Ascites	other	Pink	unknown	unknown	No	No			No	No	No	No	No	No	No	No	No	No		No		Yes	Regular ward	Yes	No	No		No
1064	492	0	38	Neutropenia	Connective Tissue Disease;COPD/asthma;GERD;Neutropenia;other	Pink	unknown	unknown	No	No			No	No	No	No	No	No	No	No	No	No		No		No	Regular ward	Yes	No	No		No
1069	480	3				Green	unknown	unknown	Yes	No			Yes	Yes	Yes	No	No	Yes	No	No	No	Yes	sputum C&S	No		No	Regular ward	Yes	No	Yes		No
1073	444	3				Green	unknown	unknown	No	No			No	No	No	No	No	No	No	No	No	No		No		No	Regular ward	Yes	No	Yes		No
1077	499	2				Blue	unknown	unknown	Yes	No			No	No	No	No	No	No	No	No	No	No		No		No	Regular ward	Yes	No	No		No
1079	500	0	85	Pancreatitis	Diabetes Mellitus;GERD;HTN	Pink	unknown	unknown	Yes	No			Yes	No	No		No	No	No	No	No	Yes		No		No	Regular ward	Yes	No	Yes		No
1093	437	2				Red	unknown	unknown	No	No			No	No	No	No	No	No	No	No	No	No		No		No	Regular ward		No			No
1094	437	3				Red	unknown	unknown	No	No			No	No	No	No	No	No	No	No	No	No		No		No	Burns, Plastics, Trauma unit (BPTU)	Yes	No	Yes	low BP	No
1096	506	0	48	Other	COPD/asthma;Malignancy;other	Green	unknown	unknown	No	No			No	No	No	No	No	No	No	No	No	No		Yes (Specify below)	ECG,trop,CK	Yes	Regular ward	Yes	No	No		No
1104	458	1				Orange	unknown	unknown	No	No			No	No	No	No	No	No	No	No	No	No		Yes (Specify below)	urine analysis at 17:10 on PCIS	No	Regular ward	Yes	No	Yes	low BP	No
1116	353	5				Green	unknown	unknown	Yes	No			No	No	No	No	No	No	No	No	No	No		No		No	Regular ward	Yes	No	Yes		Yes
1121	515	1				Purple	unknown	unknown	No	No			No	No	No	No	No	No	No	No	No	No		No		No	Regular ward	No	No	No		No
1122	516	0	84	DVT/PE		Orange	unknown	unknown	Yes	No			No	No	No	No	No	No	No	No	No	No		No		No	Regular ward	Yes	No	Yes		No
1128	511	5				Red	unknown	unknown	No	Yes			Yes	No	No	No	No	No	No	No	No	Yes		No		No	Regular ward	Yes	No	Yes	Seems like CA was not happy about handover although this was entered in handback section and not comments	No
1152	529	0	57	Other	Angina/ CAD;Diabetes Mellitus	Pink	unknown	unknown	Yes	No			No	No	No	No	No	No	No	No	No	No		No		No	Regular ward	No	No	No		No
1157	532	1				Yellow	unknown	unknown	Yes	No			Yes	No	No	No	No	No	No	No	No	Yes		Yes (Specify below)	lytes at 17:25 on PCIS	No	Regular ward	No	No	No		No
1163	533	5				Red	unknown	unknown	Yes	No			Yes	Yes	No	Yes	No	No	No	No	No	Yes		No		No	Regular ward	Yes	No	Yes	tachycardia	No
1170	535	3				Purple	unknown	unknown	No	No			No	No	No	No	No	No	No	No	No	No		No		No	Regular ward	Yes	No	Yes		No
1172	535	5				Purple	unknown	unknown	Yes	No			Yes	No	Yes	No	No	Yes	No	No	No	No		No		No	Regular ward	Yes	No	Yes		No
1179	537	2				Blue	unknown	unknown	Yes	No			Yes	No	No	No	No	No	No	No	No	Yes		Yes (Specify below)	lytes at 17:08 on PCIS	No	Regular ward	Yes	No	Yes		No
1180	537	3				Blue	unknown	unknown	No	No			No	No	No	No	No	No	No	No	No	No		No		No	Regular ward	Yes	No	Yes		No
1185	539	3				Blue	unknown	unknown	No	No			No	No	No	No	No	No	No	No	No	No		No		No	Regular ward	Yes	No	Yes		No
1186	539	4				Blue	unknown	unknown	No	No			No	No	No	No	No	No	No	No	No	No		No		No	Regular ward	Yes	No	Yes		No
1187	540	0	66	Liver Disease	HTN;Liver Disease;other	Orange	unknown	unknown	No	No			No	No	No	No	No	No	No	No	No	No		No		No	Regular ward	No	No	No		No
1188	541	0	43	Other		Blue	unknown	unknown	No	No			No	No	No	No	No	No	No	No	No	No		No		No	Regular ward	Yes	No	No		No
1189	541	1				Blue	unknown	unknown	Yes	No			Yes	No	No	No	No	No	No	No	No	Yes		No		No	Regular ward	Yes	No	No		No
1191	542	0	53	Delirium/decreased level of consciousness	hyper/hypothyroid	Yellow	unknown	unknown	Yes	No			No	No	No	No	No	No	No	No	No	No		No		No	Regular ward	Yes	No	Yes		No
1194	543	1				Blue	unknown	unknown	No	No			No	No	No	No	No	No	No	No	No	No		No		No	Regular ward	Yes	No	Yes		No
1196	544	1				Green	unknown	unknown	Yes	No			Yes	No	No	Yes	No	No	No	No	No	Yes		Yes (Specify below)	CBC	No	Regular ward	Yes	No	Yes		No
1197	544	2				Green	unknown	unknown	Yes	No			Yes	No	No	Yes	No	No	No	No	No	Yes		Yes (Specify below)	ABG at 17:15 on PCIS and CBC at 17:58 on PCIS	No	Regular ward	Yes	No	Yes		No
1199	544	4				Green	unknown	unknown	No	No			Yes	No	No	No	No	No	No	No	No	Yes		Yes (Specify below)	urine analysis	No	Regular ward	No	No	No		No
1201	544	6				Green	unknown	unknown	No	No			No	No	No	No	No	No	No	No	No	No		Yes (Specify below)	CBC @ 24:00	No	Regular ward	No	No	No		No
1203	545	0	82	Sepsis		Purple	unknown	unknown	No	No			No	No	No	No	No	No	No	No	No	No		No		No	Regular ward	No	No	No		No
1206	546	2				Yellow	unknown	unknown	No	No			No	No	No	No	No	No	No	No	No	No		No		No	Regular ward	No	No	No		No
1207	547	0	77	Other	Dyslipidemia;HTN	Blue	unknown	unknown	No	No			No	No	No	No	No	No	No	No	No			No		No	Regular ward		No			No
1213	548	5				Yellow	unknown	unknown	No	No			Yes	No	No	No	No	Yes	No	No	No	No		No		No	Regular ward	No	No	No		No
1215	549	1				Purple	unknown	unknown	No	No			No	No	No	No	No	No	No	No	No	No		No		No	regular ward	Yes	No	Yes	low BP	No
1216	549	2				Purple	unknown	unknown	No	No			No	No	No	No	No	No	No	No	No	No		Yes (Specify below)	CBC on PCIS at 17:05	No	Regular ward	Yes	No	No		No
1219	560	2				Blue	unknown	unknown	Yes	No			Yes	No	No	No	No	Yes	No	No	No	No		No		No	Regular ward	Yes	No	No		No
1220	560	3				Blue	unknown	unknown	No	No			No	No	No	No	No	No	No	No	No	No		Yes (Specify below)	troponin around 1am	No	Regular ward	Yes	No	Yes	low BP and tachycardia	No
1222	562	0	80	Other	Anemia;Chronic Kidney Disease;HTN;Peripheral vascular disease;Stroke/TIA	Red	unknown	unknown	Yes	No			No	No	No	No	No	No	No	No	No	No		No		Yes	Regular ward	Yes	No	Yes		No
1230	563	2				Red	unknown	unknown	No	No			No	No	No	No	No	No	No	No	No	No		No		No	Regular ward	No	No	No		No
1231	563	3				Red	unknown	unknown	No	No			No	No	No	No	No	No	No	No	No	No		No		No	Regular ward	No	No	No		No
1233	564	0	55	Liver Disease	Chronic Kidney Disease;Diabetes Mellitus;HTN;Liver Disease;other	Green	unknown	unknown	No	No			Yes	No	No	No	No	Yes	Yes	No	No	No		No		Yes	Regular ward	Yes	No	Yes		No
1234	564	1				Green	unknown	unknown	Yes	No			Yes	No	No	No	No	No	No	No	No	Yes		Yes (Specify below)	Urinanalysis at 18:00 on PCIS	No	Regular ward	Yes	No	Yes		No
1241	565	5				Purple	unknown	unknown	No	No			No	No	No	No	No	No	No	No	No	No		No		No	Regular ward	Yes	No	Yes		No
1246	435	5				Yellow	unknown	unknown		No														No		No	Regular ward		No			No
1247	435	6				Yellow	unknown	unknown	Yes	No			Yes	No	No	No	No	Yes	No	No	No	No		No		No	Regular ward		No			No
1252	568	0	60	Other	Malignancy;other;Stroke/TIA	Green	unknown	unknown	No	No			No	No	No	No	No	No	No	No	No	No		No		No	Regular ward	No	No	No		No
1253	567	1				Green	unknown	unknown	No	No			Yes	No	No	No	No	Yes	No	No	Yes	Yes	urine analysis	No		No	Regular ward	Yes	No	Yes		No
1265	72	1	76	Pneumonia		Green	unknown	unknown	Yes	No			Yes	No	No	No	No	No	No	No	No	No	urine analysis, urine lytes	No		No	Regular ward	Yes	No			Yes
1267	72	3				Green	unknown	unknown	No	No			Yes	No	No	No	No	No	No	No	No	Yes		No		No	Regular ward		No			Yes
1268	571	0	93	COPD/asthma	Angina/ CAD;Arrhythmia;Congestive Heart Failue;COPD/asthma;Dyslipidemia;HTN;Stroke/TIA	Blue	unknown	unknown	No	No			No	No	No	No	No	No	No	No	No	No		No		No	Regular ward	Yes	No	No		No
1271	573	0	94	Acute Coronary Syndrome	other	Green	unknown	unknown	No	No			No	No	No	No	No	No	No	No	No	No		No		Yes	Regular ward	Yes	No	Yes		No
1273	521	1		GI Bleed		Orange	unknown	unknown	No	No			No	No	No	No	No	No	No	No	No	No		No		No	Regular ward	No	No	No		No
1274	521	2				Orange	unknown	unknown	No	No			No	No	No	No	No	No	No	No	No	No		No		No	Burns, Plastics, Trauma unit (BPTU)	No	No	No		No
1275	574	0	91	Arrhythmia		Green	unknown	unknown	Yes	No			Yes	No	Yes	No	No	Yes	No	No	Yes	Yes		Yes (Specify below)	CXR at 17:50	No	Regular ward	Yes	No	Yes	Written in doctor's orders that CA to read CXR if pt status not improving	No
1281	326	7				Yellow	unknown	unknown	No	No			No	No	No	No	No	No	No	No	No	No		No		No	Regular ward		No	Yes	Note in chart stating CA should assess volume of pt.	Yes
1284	448	3				Yellow	unknown	unknown	No	No			No	No	No	No	No	No	No	No	No	No		No		No	Regular ward	Yes	No	Yes		Yes
1286	448	5				Yellow	unknown	unknown	No	No			No	No	No	No	No	No	No	No	No	No		No		No	Regular ward	Yes	No	No		Yes
1288	577	0	26	Other		Blue	unknown	unknown	No	No			No	No	No	No	No	No	No	No	No	No		No		No	Regular ward	No	No	No		No
1289	31	2	61	Ascites	Diabetes Mellitus;Liver Disease;other	Pink	unknown	unknown	Yes	No			Yes	Yes	No	No	No	No	No	No	No	No		No		No	Regular ward	No	No	No		Yes
1291	31	4				Pink	unknown	unknown	No	No			No	No	No	No	No	No	No	No	No	No		No		No	Regular ward	No	No	No		Yes
1292	31	5				Pink	unknown	unknown	No	No			No	No	No	No	No	No	No	No	No	No		No		No	Regular ward	No	No	No		Yes
1296	578	1				Yellow	unknown	unknown	No	No			No	No	No	No	No	No	No	No	No	No		No		No	Regular ward	Yes	No	Yes		No
1302	580	0	57	Other	COPD/asthma;Liver Disease	Red	unknown	unknown	No	No			No	No	No	No	No	No	No	No	No	No		Yes (Specify below)	lytes at 17:35 on PCIS	Yes	Regular ward		No			No
1305	524	5				Green	unknown	unknown	Yes	No			Yes	No	No	No	No	Yes	No	No	No	No		No		No	Regular ward	No	No	No		No
1310	582	0	58	Other	Alcohol Abuse;other	Blue	unknown	unknown	Yes	No			Yes	Yes	Yes	No	Yes	No	No	No	No	Yes		no		No	Regular ward	Yes	No	Yes		No
1312	584	0	55	Other	Anemia;Angina/ CAD;Chronic Kidney Disease;Congestive Heart Failue;Diabetes Mellitus;HTN;hyper/hypothyroid;Liver Disease;other	Yellow	unknown	unknown	No	No			No	No	No	No	No	No	No	No	No	No		Yes (Specify below)	bloodwork at 20:00 ordered by team	No	Regular ward	No	No	No		No
1314	578	4				Yellow	unknown	unknown	Yes	No			Yes	No	No	No	No	No	No	No	No	Yes		No		No	Regular ward	Yes	No	Yes		No
1315	585	0	65	Other		Yellow	unknown	unknown	No	No			No	No	No	No	No	No	No	No	No	No		No		No	Regular ward	Yes	No	No		No
1317	586	0	60	DVT/PE	Angina/ CAD;Arrhythmia;COPD/asthma;Diabetes Mellitus;HTN;other;Peripheral vascular disease	Purple	unknown	unknown	No	No			No	No	No	No	No	No	No	No	No	No		Yes (Specify below)	K at 17:30 on PCIS	No	Regular ward	Yes	No	Yes		No
1319	587	0	64	Ascites	Liver Disease;Malignancy;other;Sepsis	Yellow	unknown	unknown	No	No			No	No	No	No	No	No	No	No	No	No		No		No	Regular ward	Yes	No	Yes		No
1329	592	0	81	Delirium/decreased level of consciousness	Anemia;Chronic Kidney Disease;Dementia;Diabetes Mellitus;Dyslipidemia;HTN	Green	unknown	unknown	No	No			No	No	No	No	No	No	No	No	No	No		No		Yes	Regular ward	Yes	No	Yes		No
1330	592	1				Green	unknown	unknown	No	No			No	No	No	No	No	No	No	No	No	No		No		No	Regular ward	Yes	No	No		No
1332	568	1				Green	unknown	unknown	No	No			No	No	No	No	No	No	No	No	No	No		No		No	Regular ward	No	No	No		No
1333	440	6				Blue	unknown	unknown	No	No			No	No	No	No	No	No	No	No	No	No		No		No	Regular ward	Yes	No	Yes		No
1334	440	7				Blue	unknown	unknown	No	No			No	No	No	No	No	No	No	No	No	No		No		No	Regular ward	Yes	No	Yes		No
1336	332	4				Green	unknown	unknown	Yes	No			Yes	No	No	No	No	Yes	No	No	Yes	Yes		No		No	Regular ward	Yes	No	Yes		Yes
1338	593	0	83	Other	HTN;Malignancy;other	Green	unknown	unknown	No	No			No	No	No	No	No	No	No	No	No	No		No		No	Regular ward	No	No	No		No
1340	593	2				Green	unknown	unknown	No	No			No	No	No	No	No	No	No	No	No	No		No		No	Regular ward	Yes	No	Yes		No
1341	594	0	32	Chronic Kidney Disease	Chronic Kidney Disease;Dyslipidemia;HTN	Orange	unknown	unknown	No	No			No	No	No	No	No	No	No	No	No	No		No		No	Regular ward	No	No	No		No
1343	595	1				Yellow	unknown	unknown	Yes	Yes	No comments written by CA		No	No	No	No	No	No	No	No	No	No		Yes (Specify below)	post transfusion CBC and lytes on PCIS @ 17:53	No	Regular ward	No	No	Yes		No
1346	527	2				Green	unknown	unknown	No	No			No	No	No	No	No	No	No	No	No	No		No		No	Regular ward	Yes	No	Yes		No
1349	448	9				Yellow	unknown	unknown	No	Yes	No comments written by CA		Yes	No	Yes	No	No	No	No	No	No	Yes		No		No	Regular ward	Yes	No	Yes		Yes
1351	448	11				Yellow	unknown	unknown	No	No			No	No	No	No	No	No	No	No	No	No		No		No	Regular ward	Yes	No	Yes		Yes
1357	598	0	75	Pneumonia	Fracture;other;para/quadra-plegia	Red	unknown	unknown	No	No			No	No	No	No	No	No	No	No	No	No		No		No	Step-down	Yes	No	No		No
1365	569	6				Red	unknown	unknown	No	No			No	No	No	No	No	No	No	No	No	No		No		No	Step-down	Yes	No	Yes		No
1373	599	0	57	Pancreatitis	COPD/asthma;Fracture;other;Pancreatitis	Orange	unknown	unknown	Yes	No			Yes	Yes	No	No	No	No	No	No	No	Yes		No		Yes	Regular ward	Yes	No	Yes		No
1375	599	2				Orange	unknown	unknown	No	No			Yes	Yes	No	No	No	No	No	No	No	Yes		No		No	Regular ward	Yes	No	Yes		No
1376	600	0	30	Other	COPD/asthma;GERD;other	Orange	unknown	unknown	No	No			Yes	Yes	No	No	No	No	No	No	No	No		No		Yes	Regular ward	Yes	No	Yes		No
1379	601	0	92	Sepsis	Angina/ CAD;Arrhythmia;Chronic Kidney Disease;Dyslipidemia;HTN;other;valvular disease	Green	unknown	unknown	No	No			No	No	No	No	No	No	No	No	No	No		No		Yes	Regular ward	Yes	No	Yes		No
1383	583	3				Yellow	unknown	unknown	No	No			No	No	No	No	No	No	No	No	No	No		No		No	Regular ward	Yes	No	Yes		No
1385	602	0	66	Acute kidney injury	COPD/asthma;Metastatic Ca	Yellow	unknown	unknown	Yes	Yes	No written comments by CA		Yes	No	Yes	No	No	No	No	No	No	Yes		No		No	Regular ward	Yes	No	Yes		No
1388	603	0	30	Other	Malignancy;other	Yellow	unknown	unknown	No	No			No	No	No	No	No	No	No	No	No	No		No		Yes	Regular ward	Yes	No	Yes		No
1392	603	4				Yellow	unknown	unknown	Yes	Yes	no written comments by CA		No	No	No	No	No	No	No	No	No	No		No		No	Regular ward		No	Yes		No
1396	604	0	43	Pancreatitis		Green	unknown	unknown	No	No			No	No	No	No	No	No	No	No	No	No		No		Yes	Regular ward	Yes	No	Yes	no PMHx	Yes
1407	609	1				Yellow	unknown	unknown	Yes	No			Yes	Yes	No	No	No	Yes	No	No	Yes	Yes		No		No	Burns, Plastics, Trauma unit (BPTU)	Yes	No	Yes	low BP	No
1413	308	1				Red	unknown	unknown	No	No			No	No	No	No	No	No	No	No	No	No				No		No	No	No		No
1417	310	5				Orange	unknown	unknown	No	No			Yes	No	No	No	No	No	No	No	No	Yes				No	Regular ward	Yes	No	No		No
1421	611	0	79	Thrombocytopenia	Chronic Kidney Disease;Diabetes Mellitus;Dyslipidemia;HTN;hyper/hypothyroid;Malignancy;other	Yellow	unknown	unknown	Yes	No			Yes	No	Yes	No	No	Yes	No	No	Yes	Yes	urine cultures, and urine analysis			No		Yes	No	Yes		No
1422	611	1				Yellow	unknown	unknown	Yes	No			Yes	No	No	No	No	Yes	No	No	No	No				No	Regular ward	Yes	No	Yes		No
1424	611	3				Yellow	unknown	unknown	No	No			No	No	No	No	No	No	No	No	No	No				No	Regular ward	unknown	Yes		On comfort care so no vitals done	No
1428	8	0	71	Other	COPD/asthma;hyper/hypothyroid;other	Red	unknown	unknown		unknown			No	No	No	No	No	No	No	No	No	No				No	Regular ward					No
1433	5	0	47			Pink	unknown	unknown		unknown																No						No
1440	614	0	40			Red	unknown	unknown		No																Yes	Regular ward
1441	615	0	96			Red	unknown	unknown		No																No	Regular ward
1442	616	0				Red	unknown	unknown		No																	Burns, Plastics, Trauma unit (BPTU)
1444	618	0	45			Blue	unknown	unknown		No																Yes	Burns, Plastics, Trauma unit (BPTU)					No
1445	619	0	21			Green	unknown	unknown		No																	Burns, Plastics, Trauma unit (BPTU)
1449	622	1				Yellow	unknown	unknown		No																	Step-down
1452	623	0				Orange	unknown	unknown		No
1453	614	1				Red	unknown	unknown		No																No	Regular ward
1454	619	1				Green	unknown	unknown		No																No	Regular ward
1455	624	0	80			Red	unknown	unknown		No																Yes	Regular ward
1456	625	0	94			Red	unknown	unknown		No																	Regular ward
1457	626	0	49			Red	unknown	unknown		No																No	Regular ward
1459	626	2				Red	unknown	unknown		No																No	Regular ward
1460	627	0	89			Blue	unknown	unknown		No																No	Regular ward
1461	628	0	57			Blue	unknown	unknown		No																No	Regular ward					No
1462	629	0	86			Green	unknown	unknown		No																No	Regular ward					No
1464	629	2				Green	unknown	unknown		No																No	Regular ward					No
1465	102	2				Green	unknown	unknown		No																No	Regular ward					No
1467	102	4				Green	unknown	unknown		No																No	Regular ward					No
1469	630	0	64			Yellow	unknown	unknown		No																	Regular ward
1471	632	0	55			Orange	unknown	unknown		No																No	Regular ward
1472	633	0	88			Orange	unknown	unknown		No																No	Regular ward
1473	634	0	66	Other		Pink	unknown	unknown		No																	Regular ward					No
1475	635	0				Green	unknown	unknown		No																	Regular ward
1479	639	0	80			Yellow	unknown	unknown		No																No	Regular ward
1482	641	1				Blue	unknown	unknown		No																No	Burns, Plastics, Trauma unit (BPTU)					No
1484	642	0	99			Blue	unknown	unknown		No																	Regular ward
1485	642	1				Blue	unknown	unknown		No																No	Regular ward					No
1488	644	1				Green	unknown	unknown		No																No	Regular ward					No
1489	645	0				Green	unknown	unknown		No																No	Regular ward					No
1491	646	0				Green	unknown	unknown		No																	Regular ward
1492	646	1				Green	unknown	unknown		No																No	Regular ward
1493	647	0	73			Orange	unknown	unknown		No																No	Regular ward					No
1495	648	0				Pink	unknown	unknown		No																	Regular ward
1507	654	2				Pink	unknown	unknown		No																No	Regular ward					No
1510	323	4				Red	unknown	unknown		No																						No
1512	656	0	64			Blue	unknown	unknown		No																Yes	Regular ward					No
1514	642	2				Blue	unknown	unknown		No
1515	316	1	29			Blue	unknown	unknown		No																No
1520	661	1				Orange	unknown	unknown		No																	Regular ward
1522	662	1				Red	unknown	unknown		No																No	Burns, Plastics, Trauma unit (BPTU)					No
1525	664	1				Red	unknown	unknown		No																No	Regular ward					No
1528	666	0	81			Green	unknown	unknown		No																No	Regular ward
1529	105	3	59			Pink	unknown	unknown		No																	Regular ward					Yes
1530	641	2				Blue	unknown	unknown		No																No	Burns, Plastics, Trauma unit (BPTU)
1538	499	5				Red	unknown	unknown		No																	Regular ward					Yes
1542	674	0				Blue	unknown	unknown		No
1546	676	0	66			Blue	unknown	unknown		No																No	Regular ward					No
1549	677	0	45			Green	unknown	unknown		No																No	Regular ward					No
1560	683	0	87			Yellow	unknown	unknown		No																No	Regular ward
1561	684	0	44			Yellow	unknown	unknown		No																Yes	Regular ward
1562	685	0	26			Red	unknown	unknown		No																Yes	Regular ward
1564	686	1				Red	unknown	unknown		No																No	Regular ward					No
1567	686	4				Red	unknown	unknown		No
1568	687	0	80			Red	unknown	unknown		No																	Regular ward
1569	688	0	42			Blue	unknown	unknown		No																	Regular ward
1571	375	4				Blue	unknown	unknown		No																No	Regular ward					No
1572	689	0	92	Other		Blue	unknown	unknown		No																No	Regular ward
1573	690	0	40			Green	unknown	unknown		No																Yes	Regular ward
1574	679	1				Yellow	unknown	unknown		No																No	Regular ward
1575	691	0	92			Yellow	unknown	unknown		No																	Regular ward
1576	563	5				Orange	unknown	unknown		No																No	Regular ward					No
1577	692	0	90			Orange	unknown	unknown		No																Yes	Regular ward					No
1578	692	1				Orange	unknown	unknown		No																No	Regular ward
1579	693	0	81			Purple	unknown	unknown		No																No	Regular ward
1580	693	1				Purple	unknown	unknown		No																No	Regular ward
1581	693	2				Purple	unknown	unknown		No																No
1582	694	0	80			Red	unknown	unknown		No																No	Coronary care unit (CCU)
1583	437	5				Red	unknown	unknown		No																	Regular ward
1584	618	2				Blue	unknown	unknown		No																	Burns, Plastics, Trauma unit (BPTU)
1585	695	0	76			Green	unknown	unknown		No																No	Coronary care unit (CCU)
1587	696	0	71			Green	unknown	unknown		No																No	Regular ward
1588	684	1				Yellow	unknown	unknown		No																	Regular ward
1589	669	1				Orange	unknown	unknown		No																	Regular ward
1590	697	0				Purple	unknown	unknown		No																	Regular ward
1603	705	0	52			Green	unknown	unknown		No																No
1605	357	3				Blue	unknown	unknown		No																No	Regular ward
1627	715	0				Yellow	unknown	unknown		No																No	Regular ward
1630	718	0	56			Blue	unknown	unknown		No																No	Regular ward					No
1631	719	0	41			Green	unknown	unknown		No																Yes	Regular ward					No
1632	720	0	29			Pink	unknown	unknown		No																No	Regular ward
1633	721	0	64			Purple	unknown	unknown		No																	Regular ward
1634	722	0	82			Yellow	unknown	unknown		No																	Regular ward					No
1635	723	0	60			Yellow	unknown	unknown		No																No	Regular ward					No
1636	724	0	70			Orange	unknown	unknown		No																Yes	Regular ward					No
1637	725	0	85			Orange	unknown	unknown		No																Yes	Regular ward					No
1675	742	0				Red	unknown	unknown		No
1679	745	0	54			Yellow	unknown	unknown		No
1681	746	0	84			Yellow	unknown	unknown		No																No
1696	81	2				Red	unknown	unknown		No																						Yes
1704	389	1				Green	unknown	unknown		No																No	Regular ward					No
1718	394	3				Yellow	unknown	unknown		No																No
1724	721	1				Orange	unknown	unknown		No																Yes						Yes
1729	768	1				Pink	unknown	unknown		No																No						No
1732	374	4				Red	unknown	unknown		No																No	Regular ward					No
1737	395	3				Yellow	unknown	unknown		No																No	Regular ward
1739	400	1				Yellow	unknown	unknown		No																No
1748	774	1				Red	unknown	unknown		No																No
1749	774	2				Red	unknown	unknown		No																No
1774	100	2				Green	unknown	unknown		No																Yes						Yes
1775	155	8				Yellow	unknown	unknown		No																No						No
1809	803	0	70			Blue	unknown	unknown		No																No
1812	435	9				Yellow	unknown	unknown		No																No
1813	805	0	45			Yellow	unknown	unknown		No
1833	812	2				Red	unknown	unknown		No																No
1834	416	2				Blue	unknown	unknown		No
1839	814	1				Pink	unknown	unknown		No																No
1842	817	0	81			Yellow	unknown	unknown		No
1843	817	1				Yellow	unknown	unknown		No																No
1844	429	1				Pink	unknown	unknown		No																No
1847	820	0	59			Yellow	unknown	unknown		No
1848	701	1				Green	unknown	unknown		No																No	Regular ward
1851	420	1				Orange	unknown	unknown		No																No
1852	721	2				Pink	unknown	unknown		No																No	Regular ward
1853	721	3				Pink	unknown	unknown		No																No
1854	821	0	63			Yellow	unknown	unknown		No																No
1861	824	0	86			Pink	unknown	unknown		No
1866	828	0				Orange	unknown	unknown		No
1867	828	1				Orange	unknown	unknown		No																No
1870	829	2				Purple	unknown	unknown		No																No						No
1872	830	1				Blue	unknown	unknown		No																No
1874	462	7				Blue	unknown	unknown		No																No	Regular ward
1886	836	1				Purple	unknown	unknown		No																No						No
1888	815	1				Red	unknown	unknown		No																No	Regular ward
1889	441	10				Blue	unknown	unknown		No																No
1890	440	8				Blue	unknown	unknown		No																No
1891	838	0	84			Blue	unknown	unknown		No																						No
1892	839	0				Green	unknown	unknown		No																Yes						No
1893	388	1	69			Green	unknown	unknown		No																Yes
1895	821	2				Yellow	unknown	unknown		No																No	Regular ward
1896	841	0	35			Yellow	unknown	unknown		No																						No
1897	584	2				Yellow	unknown	unknown		No																Yes	Regular ward					No
1898	814	2				Pink	unknown	unknown		No																No	Regular ward
1900	842	0	77			Purple	unknown	unknown		No																No						No
1908	847	0	53			Blue	unknown	unknown		No																						No
1909	848	0	71			Blue	unknown	unknown		No
1910	849	0	53			Yellow	unknown	unknown		No																Yes
1911	850	0				Orange	unknown	unknown		No																No
1926	434	8				Yellow	unknown	unknown		No																No	Regular ward
1939	185	4				Yellow	unknown	unknown		No																No	Regular ward					Yes
1943	447	4				Orange	unknown	unknown		No																No
1944	460	1				Orange	unknown	unknown		No																No
1948	814	6				Pink	unknown	unknown		No																No
1956	458	2				Orange	unknown	unknown		No																No
1961	872	1				Blue	unknown	unknown		No																No	Step-down
1971	880	0	58			Red	unknown	unknown		No																Yes
1973	882	0	61			Blue	unknown	unknown		No																No
1974	883	0	63			Green	unknown	unknown		No																	Regular ward
1980	887	0	62			Pink	unknown	unknown		No																No
1982	887	2				Pink	unknown	unknown		No
1989	894	0	80	Acute Coronary Syndrome	Dementia;Pneumonia	Orange	unknown	unknown
2005	897	1	58	Malignancy		Green	unknown	unknown		Yes	Notes suggested move to comfort care
2007	468	1	69			Orange	unknown	unknown
2010	31	9	61			Pink	unknown	unknown
2015	490	4	70			Green	unknown	unknown
2021	902	1	47			Purple	unknown	unknown
2039	911	0	64	Sepsis		Orange	unknown	unknown
2040	836	2	69			Purple	unknown	unknown
2041	77	8	64			Purple	unknown	unknown
2050	913	0	83	Sepsis		Blue	unknown	unknown
2056	905	1	38			Pink	unknown	unknown
2058	917	0	95			Blue	unknown	unknown
2074	915	1	47			Yellow	unknown	unknown
2097	274	7				Yellow	unknown	unknown
4	59	1	68		Diabetes Mellitus;HTN;Metastatic Ca	Yellow	No	none	No	unknown		Blood work	Yes	No	No	No	No	No	No	No	No	Yes		Yes (Specify below)	Lytes	No	Regular ward	No	No	No
6	60	0	96	COPD/asthma	Angina/ CAD;Arrhythmia;COPD/asthma;Dementia;GI Bleed;hyper/hypothyroid;other	Yellow	No	none		No		Blood work;ECG	Yes	No	No	No	No	No	No	No	Yes	Yes		No		Yes	Regular ward	Yes	No	No
9	62	0	63	Metastatic Ca	hyper/hypothyroid;other	Blue	No	none	No	No			No	No	No	No	No	No	No	No	No	No		No		Yes	Regular ward	Yes	No	No
10	63	0	69	Acute kidney injury	Chronic Kidney Disease;Congestive Heart Failue;COPD/asthma;Diabetes Mellitus;Dyslipidemia;HTN;other;UTI	Green	No	none	No	No			No	No	No	No	No	No	No	No	No	No		unknown	Ct Chest done	No	Regular ward	Yes	No	Yes	Pt was volume overloaded and B/L effusions. IV lasix given. CXR at 19:00. pt not seen.
11	64	0	81	Other	Dyslipidemia	Green	No	none	No	unknown			No	No	No	No	No	No	No	No	No	No		No		No	Regular ward	Yes	No	No	Admit Diag is Abscess, type of h/o unknown. Mg sulphate, k dur and sodium phosphate given as resource utilization
14	67	0	86	Other	Acute kidney injury;HTN;other	Yellow	No	none	unknown	unknown			No	No	No	No	No	No	No	No	No	No		No		Yes	Regular ward	Yes	No	No	Admit diag rash NYD
17	68	0	47	Other	COPD/asthma;HTN;other	Yellow	No	none	Yes	unknown		Other	Yes	No	No	No	No	No	No	No	No	No	VSR	No		Yes	Regular ward	Yes	No	No	Admit diag: abdo pain, CA requested VSR
19	69	1				Blue	No	none	Yes	unknown			No	No	No	No	No	No	No	No	No	No		Yes (Specify below)	daily INR ordered at 17:45	No	Regular ward	No	No	No
21	70	1				Blue	No	none	Yes	unknown			No	No	No	No	No	No	No	No	No	No		No		No	Regular ward	No	No	No
25	73	1				Blue	No	none	Yes	No			No	No	No	No	No	No	No	No	No	No		No		No	Regular ward	Yes	No	No	lasix 20mg IV given, entered as resource utilizn
27	75	0	18	Other	other;UTI	Orange	No	none	No	No			No	No	No	No	No	No	No	No	No	No		No		Yes	Regular ward	Yes	No	No	Admit diag:pyelonephritis. Resource: changed nicotine patch to 7 from 14mg
30	56	1	73			Pink	No	none	No	unknown		Blood work	Yes	No	No	No	No	No	No	No	No	Yes		No		No	Regular ward	No	No
31	56	2	73			Pink	No	none	No	No			No	No	No	No	No	No	No	No	No	No		No		No	Regular ward	No	No	No
32	56	3	73			Pink	No	none	Yes	No			No	No	No	No	No	No	No	No	No	No		No		No	Regular ward	No	No	No
33	56	4				Pink	No	none	No	No		Blood work;Other	Yes	No	No	No	No	No	No	No	No	Yes	urine analysis	No		No	Regular ward	No	No	No	Resource: CBC, Bld Cx and U/A
34	56	5	73			Pink	No	none	Yes	unknown			No	No	No	No	No	No	No	No	No	No		No		No	Regular ward	Yes	No	No
36	78	0	60	Other	Diabetes Mellitus;HTN;hyper/hypothyroid;other	Green	No	none	No	unknown			No	No	No	No	No	No	No	No	No	No		No		Yes	Regular ward	Yes	No	No	Admit diag: Gastroparesis. Resource: T3, benadryl, ok to give 60U lantus
37	78	1	60			Green	No	none	No	No			No	No	No	No	No	No	No	No	No	No		No		No	Regular ward	No	No	No	CA ordered 50% less lantus to be given
39	79	1				Purple	No	none	Yes	unknown		Blood work;Other;X-ray	Yes	No	No	No	No	Yes	No	No	No	Yes	panculture	No		No	Regular ward	Yes	No	No	panculture requested by CA
41	80	1				Purple	No	none	No	No		Other	Yes	No	No	Yes	No	No	No	No	No	No		No		No	Regular ward	Yes	No	No	Resource: Cont platelet Tx, and given amlopdipine. Palliative care consulted. 129/58, HR 90, 136/59
42	80	2				Purple	No	none	Yes	No		Blood products	Yes	No	No	Yes	No	No	No	No	No	No		No		No	Regular ward	Yes	Yes	No	palliative care involved. 173/73, 129/59, HR 98
43	38	1	71	Acute kidney injury	COPD/asthma;hyper/hypothyroid	Pink	No	none	No	unknown		Blood work	Yes	No	No	Yes	No	No	No	No	No	No		No		No	Regular ward	unkown	No	No	Admit D: AKI and right DVT. No vitals sign sheet found for this date
44	38	2	72			Pink	No	none	Yes	unknown		Blood work;ECG;X-ray	Yes	No	No	No	No	Yes	No	No	Yes	Yes		No		No	Regular ward	Yes	No	No	PTT ordered after 6pm but asked to call another doc regarding results. 38.2, 96/54, 113/57
45	38	3	72			Pink	No	none	Yes	unknown		IV fluids;Other	Yes	Yes	No	No	No	No	No	No	No	No		No		No	Regular ward	Yes	No	Yes	pt seen twice by CA. Resource: lasix and ventolin nebs given. 38, 89/51, 82/48, HR 102, RR-30, 28
48	82	0	72	Other	Angina/ CAD;Malignancy;other;Stroke/TIA	Orange	No	none	No	No			No	No	No	No	No	No	No	No	No	No		No		Yes	Regular ward	Yes	No	No	Admit diag: Weakness NYD. Vitals: 155/75,158/78, 175/80, HR 95, RR 22,21	No
51	65	1				Pink	No	none	No	unknown			No	No	No	No	No	No	No	No	No	No		No		No	Regular ward	Yes	No	No	No real handover. 131/66, 126/88, HR 55
53	84	1				Blue	No	none	No	No		Blood work;Other	Yes	No	No	No	No	No	No	No	No	Yes	urine Cx	No		No	Regular ward	Yes	No		Resource: Other- urine Cx. Temp: 38, 116/57, 114/57	No
55	14	3				Orange	No	none	No	No		Other	No	No	No	No	No	No	No	No	No	No		No		No	Regular ward	Yes	No	No	Resource: start pedialyte tomw. 111/56, 85/55, RR20, HR 68, 95	No
57	2	1		Congestive Heart Failue	Angina/ CAD;Arrhythmia;HTN;other	Orange	No	none	No	No		Other	No	No	No	No	No	No	No	No	No	No		No		No	Regular ward	Yes	No	No	resource: in and out catheter. 100/55, 85/55, RR 20, HR 68,95	No
58	85	0	64	Other	Angina/ CAD;Congestive Heart Failue;Diabetes Mellitus;Dyslipidemia;HTN	Orange	No	none	No	No		Blood work;Other	Yes	No	No	No	No	No	No	No	No	Yes	other	No		No	Regular ward	No	No	No	Admit diag: diabetic foot infection	No
59	86	0	66	Cellulitis	Angina/ CAD;Diabetes Mellitus;GERD;hyper/hypothyroid;other;Peripheral vascular disease;Stroke/TIA	Yellow	No	none	Yes	No		Blood work;ECG	Yes	No	No	No	No	No	No	No	Yes	Yes		No		Yes	Regular ward	No	No	No		No
60	86	1				Yellow	No	none	Yes	unknown		Blood work;ECG;IV fluids	Yes	Yes	No	No	No	No	No	No	Yes	Yes		No		No	Regular ward	Yes	No	Yes		No
61	86	2				Yellow	No	none	Yes	unknown	? Endocard given murmur on echo	Blood work;ECG	Yes	No	No	No	No	No	No	No	Yes	Yes		No		No	Regular ward	Yes	No	Yes		No
62	86	3				Yellow	No	none	No	unknown			No	No	No	No	No	No	No	No	No	No		No		No	Regular ward	No	No	No		No
63	86	4				Yellow	No	none	No	No			No	No	No	No	No	No	No	No	No	No		No		No	Regular ward	Yes	No	No		No
65	87	0	77	Other	other	Red	No	none	Yes	No		Antibiotics;Blood work;ECG;Other;X-ray	Yes	No	Yes	No	No	Yes	No	No	Yes	Yes		No		No	Regular ward	Yes	No	No	admi diag: Hemoptysis for Investigation. Comorbidity GS	No
66	87	1				Red	No	none	No	No			No	No	No	No	No	No	No	No	No	No		No		No	Regular ward	Yes	No	No		No
67	88	0	64	Other	Diabetes Mellitus;hyper/hypothyroid	Blue	No	none	No	unknown			No	No	No	No	No	No	No	No	No	No		No		No	Regular ward	No	No	No	Admit Diag: Confusion	No
69	88	2				Blue	No	none	No	No			No	No	No	No	No	No	No	No	No	No		No		No	Regular ward	No	No	No		No
72	89	0	57	Other	HIV;Liver Disease;Malignancy;Stroke/TIA	Pink	No	none	No	No		Blood work	Yes	No	No	No	No	No	No	No	No	Yes		No		No	Regular ward	Yes	No	No	Admit diag: Methadone dependence/withdrawal	No
73	89	1				Pink	No	none	No	No			No	No	No	No	No	No	No	No	No	No		No		No	Regular ward	No	No	No
76	46	1				Red	No	none	unknown	No		Blood work	No	No	No	No	No	No	No	No	No	No		No		No	Regular ward	No	No	No
78	63	1				Green	No	none	Yes	unknown		Blood work;X-ray	Yes	No	No	No	No	Yes	No	No	No	Yes		Yes (Specify below)	glucose, amylase, LDH, total protein in PCIS	No	Regular ward	Yes	No	No
79	63	2				Green	No	none	Yes	unknown		IV fluids	Yes	Yes	No	No	No	No	No	No	No	No		No		No	Regular ward	Yes	No	No
85	92	2				Red	No	none	unknown	No		Blood work;Other	Yes	No	No	No	No	No	No	No	No	Yes	other	No		No	Coronary care unit (CCU)	Yes	No	No		No
86	92	3				Red	No	none	unknown	No			No	No	No	No	No	No	No	No	No	No		No		No	Coronary care unit (CCU)	Yes	No	No		No
91	94	0	82	Sepsis	Chronic Kidney Disease;Dementia;Diabetes Mellitus;HTN	Green	No	none	unknown	Yes	Team should call to let me know what labs to follow	Blood work	Yes	No	No	No	No	No	No	No	No	Yes		Yes (Specify below)	Na	No	Regular ward	Yes	No	Yes
99	96	0	91	Other	Angina/ CAD;Dyslipidemia;GERD;HTN;Malignancy	Green	No	none	unknown	No			No	No	No	No	No	No	No	No	No	No		No		Yes	Regular ward	Yes	No	Yes	Admit diag: Cholangitis
102	99	0	70	Malignancy	other	Pink	No	none	unknown	No		Blood work;Other;X-ray	Yes	No	No	No	No	Yes	No	No	No	Yes	other	No		No	Regular ward	Yes	No	No	Admit diag: Painless jaundice with pancreatic mass. Later diagnosed as pancreatic CA
109	18	3				Green	No	none	Yes	unknown		Blood work;Other	Yes	No	No	No	No	No	No	No	No	Yes	other	No		No	Regular ward	Yes	No	No
111	18	5				Green	No	none	Yes	unknown			No	No	No	No	No	No	No	No	No	No		No		No	Regular ward	Yes	No	No
114	105	0	58	Sepsis	Diabetes Mellitus;GERD;Liver Disease;other	Red	No	none	No	unknown			No	No	No	No	No	No	No	No	No	No		No		No	Regular ward	Yes	No	No
115	105	1				Red	No	none	unknown	No			No	No	No	No	No	No	No	No	No	No		No		No	Regular ward	No	No	No
116	105	2				Red	No	none	unknown	No			No	No	No	No	No	No	No	No	No	No		No		No	Regular ward	Yes	No	No
117	106	0	62	DKA/HHS	Angina/ CAD;COPD/asthma;Diabetes Mellitus;Dyslipidemia;GERD;HTN	Red	No	none	Yes	Yes	Would have appreciated handover		No	No	No	No	No	No	No	No	No	No		No		Yes	Regular ward	Yes	No	Yes
118	106	1				Red	No	none	unknown	unknown		Other	Yes	No	No	No	No	No	No	No	No	No	other	No		No	Regular ward	No	No	No
121	56	6				Pink	No	none	unknown	No			No	No	No	No	No	No	No	No	No	No		No		No	Regular ward	Yes	No	No
124	110	0	67	Other	Diabetes Mellitus;hyper/hypothyroid;other;Sepsis;Stroke/TIA	Red	No	none	unknown	No		Blood products;Blood work	Yes	No	No	Yes	No	No	No	No	No	Yes		No		No	Regular ward	Yes	No	No	Admit diag: Toxic epidermal necrolysis
125	110	1				Red	No	none	No	unknown			No	No	No	No	No	No	No	No	No	No		No		No	Regular ward	Yes	No	No
127	21	1				Green	No	none	No	unknown			No	No	No	No	No	No	No	No	No	No		No		No	Regular ward	Yes	No	No
128	21	2				Green	No	none	unknown	No			No	No	No	No	No	No	No	No	No	No		No		No	Regular ward	Yes	No	No
130	21	4				Green	No	none	Yes	No		Blood products	Yes	No	No	Yes	No	No	No	No	No	No		No		No	Regular ward	Yes	No	No
131	21	5				Green	No	none	unknown	Yes	Lots of notes today from CTU/Nephro that critical care may be needed- should have been handed over to me	Antibiotics;Blood work;Other;X-ray	Yes	No	Yes	No	No	Yes	No	No	No	Yes	other	No		No	Regular ward	Yes	No	Yes
134	21	8				Green	No	none	unknown	No		Blood work;Other	Yes	No	No	No	No	No	No	No	No	Yes	other	No		No	Regular ward	Yes	No	No
139	113	0	68	Malignancy	HTN;Pneumonia	Orange	No	none	No	No			No	No	No	No	No	No	No	No	No	No		No		No	Regular ward	No	No	No
140	113	1				Orange	No	none	No	No		Antibiotics;Blood work;Other	Yes	No	Yes	No	No	No	No	No	No	Yes	other	No		No	Regular ward	No	No	No
143	114	1				Blue	No	none	No	No		Blood work	Yes	No	No	No	No	No	No	No	No	Yes		No		No	Regular ward	No	No	No
144	115	0	32	Other		Blue	No	none	No	No		Blood work;ECG	Yes	No	No	No	No	No	No	No	Yes	Yes		No		No	Regular ward	Yes	No	No	Admit diag: Diarrhea
145	115	1				Blue	No	none	No	No			No	No	No	No	No	No	No	No	No	No		No		No	Regular ward	Yes	No	No
152	112	1				Pink	No	none	No	No		Blood work;ECG	Yes	No	No	No	No	No	No	No	Yes	Yes		No		No	Step-down	Yes	No	No
154	119	0	71	Other	Liver Disease;Malignancy	Yellow	No	none	No	No		Blood work;X-ray	Yes	No	No	No	No	Yes	No	No	No	Yes		No		No	Step-down	Yes	No	No	Admit diag: pleural effusion
158	120	3				Orange	No	none	No	No			No	No	No	No	No	No	No	No	No	No		No		No	Regular ward	Yes	No	No
159	120	4				Orange	No	none	No	No			No	No	No	No	No	No	No	No	No	No		No		No	Regular ward	Yes	No	No
160	120	5				Orange	No	none	No	No		Blood work;ECG;X-ray	Yes	No	No	No	No	Yes	No	No	Yes	Yes		No		No	Regular ward	No	No	No
162	121	1				Yellow	No	phone	No	unknown			No	No	No	No	No	No	No	No	No	No		No		No	Step-down	Yes	No	No
165	88	4				Blue	No	none	No	No		Blood work	Yes	No	No	No	No	No	No	No	No	Yes		No		No	Regular ward	No	No	No
166	122	0	66	GI Bleed	GERD;HTN;other	Red	No	none	No	No			No	No	No	No	No	No	No	No	No	No		No		No	Regular ward	No	No	No
168	123	0	43	Sepsis	IV Drug Use;other	Purple	No	none	No	No			No	No	No	No	No	No	No	No	No	No		No		No	Regular ward	Yes	No	No
171	101	3				Purple	No	none		Yes	no comments	Blood work;CT;ECG	Yes	No	No	No	Yes	No	No	No	Yes	Yes		No		No	Step-down	Yes	No	Yes	Other resource: Mg so4, sodium phosphate given
173	124	0	71	Malignancy	Angina/ CAD;Diabetes Mellitus;HTN;Pancreatitis	Red	No	none	No	No			No	No	No	No	No	No	No	No	No	No		No		No	Regular ward	Yes	No	No
178	126	0	65	GI Bleed	hyper/hypothyroid;other;Stroke/TIA	Pink	No	none	No	No			No	No	No	No	No	No	No	No	No	No		No		Yes	Regular ward	Yes	No	No
180	126	2				Pink	No	none	No	No		Blood work	Yes	No	No	No	No	No	No	No	No	Yes		No		No	Regular ward	No	No	No
181	127	0	52	Other	Alcohol Abuse;Diabetes Mellitus;GI Bleed;Liver Disease;Malignancy;other	Blue	No	none	No	No			No	No	No	No	No	No	No	No	No	No		No		Yes	Regular ward	No	No	No	Admit diag: Hepatic encephalopathy. In ER
182	128	0	80	Hypotension	HTN;Malignancy	Blue	No	none	No	No		Blood work	Yes	No	No	No	No	No	No	No	No	Yes		Yes (Specify below)	lytes at 18:00	Yes	Regular ward	Yes	No	No
183	129	0	59	Other	HTN	Orange	No	none	No	No			No	No	No	No	No	No	No	No	No	No		No		No	Regular ward	No	No	No	Admit diag: umbilical bleed
184	130	0	79	Other	Angina/ CAD;Diabetes Mellitus;GERD;other;valvular disease	Blue	No	none	No	No		IV fluids	Yes	Yes	No	No	No	No	No	No	No	No		No		Yes	Regular ward	Yes	No	No	Admit diag: chest pain
185	130	1				Blue	No	none	Yes	No		X-ray	Yes	No	No	No	No	Yes	No	No	No	No		No		No	Regular ward	Yes	No	Yes	Soft BP
186	131	0	79	Other	Diabetes Mellitus;HTN;hyper/hypothyroid	Green	No	none	No	No		Blood work;Other	Yes	No	No	No	No	No	No	No	No	Yes	other	No		Yes	Regular ward	Yes	No	No	Admit diag: back pain
187	47	2				Red	No	none	No	No		IV fluids	Yes	Yes	No	No	No	No	No	No	No	No		Yes (Specify below)	urine analysis at 17:45 as per PCIS	No	Regular ward	No	No	No
188	47	3				Red	No	none	No	unknown			No	No	No	No	No	No	No	No	No	No		No		No	Regular ward	Yes	No	No
193	134	0	78	Other	Arrhythmia;other	Red	No	none	Yes	unknown		Blood work	Yes	No	No	No	No	No	No	No	No	Yes		No		No	Regular ward	Yes	No	No	admit diag: hemoptysis
194	135	0	64	COPD/asthma	Alcohol Abuse;COPD/asthma;Diabetes Mellitus;DVT/PE;HTN;other;para/quadra-plegia	Pink	No	none	No	unknown			No	No	No	No	No	No	No	No	No	No		No		No	Regular ward	Yes	No	No
195	136	0	62	Sepsis	Anemia;Dyslipidemia;HTN;other;para/quadra-plegia	Blue	No	none	Yes	No		Blood work;ECG	Yes	No	No	No	No	No	No	No	Yes	Yes		No		No	Regular ward	Yes	No	No
197	138	0	46	Other	COPD/asthma;Diabetes Mellitus;GERD	Green	No	none	No	unknown		Blood work;IV fluids	Yes	Yes	No	No	No	No	No	No	No	Yes		No		No	Regular ward	Yes	No	No	Admit diag: Gastroparesis
200	140	0	88	Other	Arrhythmia;GERD;Metastatic Ca;other	Orange	No	none	Yes	unknown			No	No	No	No	No	No	No	No	No	No		No		Yes	Regular ward	Yes	No	No	admit diag: SOB
202	141	1				Green	No	none	No	unknown			No	No	No	No	No	No	No	No	No	No		No		No	Regular ward	Yes	No	No
203	141	2				Green	No	none	No	unknown		Blood work	Yes	No	No	No	No	No	No	No	No	Yes		No		No	Regular ward	Yes	No	No
204	142	0	54	Other	Chronic Kidney Disease;other	Orange	No	none	Yes	No		Blood work;X-ray	Yes	No	No	No	No	Yes	No	No	No	Yes		No		No	Regular ward	Yes	No	No	Admit diag: hypoglycemia	No
205	114	2				Blue	No	none	No	No		Blood work;Other	Yes	No	No	No	No	No	No	No	No	Yes	other	No		No	Regular ward	No	No	No
206	143	0	22	Other		Orange	No	none	No	No			No	No	No	No	No	No	No	No	No	No		No		Yes	Regular ward	Yes	No	No	Admit diag: back pain
207	143	1				Orange	No	none	Yes	No			No	No	No	No	No	No	No	No	No	No		No		No	Regular ward	Yes	No	No
209	52	2				Pink	No	none	Yes	No			No	No	No	No	No	No	No	No	No	No		No		No	Regular ward	Yes	No	No
210	144	0	26	HTN	HTN	Green	No	none	No	unknown			No	No	No	No	No	No	No	No	No	No		No		Yes	Coronary care unit (CCU)	Yes	No	No
211	144	1				Green	No	none	Yes	Yes	help with anti-hypertensive choice	ECG	Yes	No	No	No	No	No	No	No	Yes	No		No		Yes	Regular ward	Yes	No	Yes
213	145	0	92	Pneumonia	Angina/ CAD;Congestive Heart Failue;Diabetes Mellitus;Dyslipidemia;HTN;hyper/hypothyroid;Malignancy;other;Stroke/TIA	Pink	No	none	Yes	No		Blood work;ECG;X-ray	Yes	No	No	No	No	Yes	No	No	Yes	Yes		No		No	Regular ward	Yes	No	No
217	146	0	80	Other	Angina/ CAD;Congestive Heart Failue;hyper/hypothyroid;Peripheral vascular disease;valvular disease	Purple	No	none	Yes	No		Blood work;ECG	Yes	No	No	No	No	No	No	No	Yes	Yes		No		No	Regular ward	Yes	No	No	admit diag: syncope
219	82	1				Orange	No	none	No	No		Blood work;IV fluids	Yes	Yes	No	No	No	No	No	No	No	Yes		No		No	Regular ward	No	No	No
220	82	2				Orange	No	none	No	No			No	No	No	No	No	No	No	No	No	No		No		No	Regular ward	No	No	No
224	150	0	83	COPD/asthma	COPD/asthma;HTN;other	Orange	No	none	Yes	No		Antibiotics;Other	Yes	No	Yes	No	No	No	No	No	No	No	other	No		No	Regular ward	Yes	No	Yes	low BP during the day and low urine output
225	151	0	72	Delirium/decreased level of consciousness	Angina/ CAD;Arrhythmia;Diabetes Mellitus;Dyslipidemia;HTN;Malignancy;other	Pink	No	none	No	No			No	No	No	No	No	No	No	No	No	No		No		No	Regular ward	Yes	No	No
227	152	1				Blue	No	none	No	unknown		Antibiotics	Yes	No	Yes	No	No	No	No	No	No	No		No		unknown	Step-down	Yes	No	No
231	154	0	74	Pneumonia	Angina/ CAD;COPD/asthma;HTN;Malignancy;other;Pneumonia	Pink	No	none	No	No			No	No	No	No	No	No	No	No	No	No		No		Yes	Regular ward	Yes	No	No
233	155	1				Yellow	No	none	No	No		Blood work;Other	Yes	No	No	No	No	No	No	No	No	Yes	other	No		No	Step-down	Yes	No	No
235	156	0	46	Ascites	Ascites;GERD;Liver Disease;other	Blue	No	none	No	No		Antibiotics;Blood work;Other	Yes	No	Yes	No	No	No	No	No	No	Yes	other	No		Yes	Regular ward	Yes	No	No
236	157	0	86	GI Bleed	Arrhythmia;Chronic Kidney Disease;Dementia;HTN;other;Stroke/TIA	Pink	No	none	No	No			No	No	No	No	No	No	No	No	No	No		No		No	Regular ward	Yes	No	No
237	158	0	84	GI Bleed	Angina/ CAD;Malignancy;other;Stroke/TIA	Blue	No	none	No	No		Blood products;Blood work	Yes	No	No	Yes	No	No	No	No	No	Yes		No		Yes	Regular ward	Yes	No	No
238	77	2	63			Blue	No	none	No	No			No	No	No	No	No	No	No	No	No	No		No		No	Regular ward	Yes	No	No
239	77	3				Blue	No	none	Yes	No			No	No	No	No	No	No	No	No	No	No		No		No	Regular ward	No	No	No
241	159	0	42	Cellulitis	Liver Disease;other	Red	No	none	No	No			No	No	No	No	No	No	No	No	No	No		No		No	Regular ward	Yes	No	No
243	160	0	57	Sepsis	COPD/asthma;Diabetes Mellitus;Dyslipidemia;HTN;Stroke/TIA;UTI	Purple	No	none	No	No		IV fluids	Yes	Yes	No	No	No	No	No	No	No	No		No		No	Regular ward	Yes	No	No
246	162	0	61	Other	Dyslipidemia;Metastatic Ca	Red	No	none	No	No		IV fluids	Yes	Yes	No	No	No	No	No	No	No	No		No		Yes	Regular ward	Yes	No	No	Admit diag: cord compression
247	162	1				Red	No	none	No	No		IV fluids	Yes	No	No	No	No	No	No	No	No	No		No		No	Regular ward	Yes	No	No
248	163	0	63	Sepsis	GERD;Malignancy;other	Orange	No	none	No	No			No	No	No	No	No	No	No	No	No	No		No		No	Regular ward	Yes	No	No
250	165	0	56	Sepsis	Malignancy;para/quadra-plegia;Sepsis	Green	No	none	Yes	No		Blood work;IV fluids	Yes	Yes	No	No	No	No	No	No	No	Yes		No		No	Regular ward	Yes	No	No
253	63	8				Green	No	none	No	No		Blood work	Yes	No	No	No	No	No	No	No	No	Yes		No		No	Regular ward	Yes	No	No
255	166	0	43	Sepsis	Liver Disease;other	Orange	No	none	No	No			No	No	No	No	No	No	No	No	No	No		Yes (Specify below)	Troponin at 17:30 on PCIS	Yes	Regular ward	Yes	No	No
256	166	1				Orange	No	none	No	No			No	No	No	No	No	No	No	No	No	No		No		No	Regular ward	Yes	No	No
259	167	0	68	Malignancy	Diabetes Mellitus;Dyslipidemia	Green	No	none	No	No			No	No	No	No	No	No	No	No	No	No		No		No	Regular ward	Yes	No	No
267	56	10				Pink	No	none	Yes	No		Blood work	Yes	No	No	No	No	No	No	No	No	Yes		No		No	Regular ward	Yes	No	No
269	169	0	45	COPD/asthma	Alcohol Abuse;COPD/asthma;GERD;other	Blue	No	none	Yes	unknown		Blood work	Yes	No	No	No	No	No	No	No	No	Yes		No		Yes	Regular ward	Yes	No	No
272	171	0	53	Other	GERD;HTN;other	Purple	No	none	Yes	No														No		No	Regular ward	Yes	No	No	Admit diag: psoas abscess
273	43	1				Orange	No	none	Yes	unknown		Blood products												No		No	Regular ward	Yes	No	No
274	43	2				Orange	No	none	No	unknown														No		No	Regular ward	Yes	No	No
276	4	2				Yellow	No	none	Yes	No														No		No	Regular ward	Yes	No	No
277	4	3				Yellow	No	none	Yes	unknown		IV fluids												Yes (Specify below)	CBC and lytes at 17:40 in PCIS	No	Regular ward	Yes	No	No
279	156	1				Blue	No	none	No	No														Yes (Specify below)	CXR at 17:00	No	Regular ward	Yes	No	No
281	174	0	36	Other	Alcohol Abuse;Diabetes Mellitus;GI Bleed;Pancreatitis	Green	No	none	No	No														No		No	Regular ward	No	No	No	Admit diag: Increased liver enzymes
282	175	0	43	Other	Diabetes Mellitus;other	Green	No	none	Yes	No														No		No	Regular ward	No	No	No	Admit diag: Nausea and vomiting
283	176	0	42	Other	Chronic Kidney Disease;Diabetes Mellitus;Dyslipidemia;HTN;other	Yellow	No	none	No	No														No		No	Regular ward	No	No	No	Admit diag: Foot ulcer
284	177	0	45	Other	Arrhythmia;Liver Disease;other	Green	No	none	No	No														No		Yes	Regular ward	Yes	No	No	Admit diag: Abdo pain
285	178	0	84	Pneumonia	Arrhythmia;Dementia	Red	No	none	Yes	No		ECG;X-ray												Yes (Specify below)	Ca, ABG and CBC at 18:00 on PCIS	No	Regular ward	Yes	No	No
287	178	2				Red	No	none	No	No		X-ray												unknown	Not sure urine analysis 18:12 on PCIS	No	Regular ward	Yes	No	No
292	123	4				Purple	No	none	Yes	No		Other												No		No	Regular ward	Yes	No	Yes	High BP
293	154	1				Pink	No	none	No	No														No		No	Regular ward	No	No	No
294	180	0	77	Arrhythmia	DVT/PE;HTN;other	Blue	No	none	Yes	No														No		Yes	Regular ward	Yes	No	Yes	Afib
295	165	1				Green	No	none	No	No		IV fluids												No		No	Regular ward	Yes	No	No
296	77	5				Blue	No	none	No	No		ECG;X-ray												No		No	Regular ward	Yes	No	No
299	162	2				Red	No	none	Yes	No		IV fluids												No		No	Regular ward	Yes	No	No
301	88	3				Blue	No	none	No	No														No		No	Regular ward	No	No	No
305	110	4				Red	No	none	No	No														No		No	Regular ward	Yes	No	No
306	73	2				Blue	No	none	Yes	No														No		No	Regular ward	Yes	No	No		Yes
312	184	0	83	Other	Dementia;hyper/hypothyroid;other	Green	No	none	No	No														No		Yes	Regular ward	Yes	No	No	Admit diag: elevated liver enzymes
313	184	1				Green	No	none	No	No		Blood work												No		No	Regular ward	Yes	No	No
314	185	0	70	Anemia		Yellow	No	none	Yes	No		Blood work;Other												No		No	Regular ward	Yes	No	No
317	188	0	92	Pneumonia	Chronic Kidney Disease;Congestive Heart Failue;COPD/asthma;Diabetes Mellitus;HTN;Malignancy;Peripheral vascular disease	Pink	No	none	Yes	unknown														Yes (Specify below)	Lactate at 17:17 on PCIS	Yes	Regular ward	Yes	No	No
318	189	0	49	Cellulitis	Diabetes Mellitus;other	Green	No	none	No	No														No		No	Burns, Plastics, Trauma unit (BPTU)	No	No	No
319	41	1		Congestive Heart Failue		Purple	No	none	No	No														Yes (Specify below)	? Nurse informed CA abt INR and PTT. In PCIS blood collected at 20:15	No	Regular ward	Yes	No	No
320	41	2				Purple	No	none	No	unknown														No		No	Regular ward	Yes	No	No
321	190	0	88	DKA/HHS	Diabetes Mellitus;HTN;hyper/hypothyroid	Pink	No	none	Yes	unknown		IV fluids												No		No	Regular ward	Yes	No	No
322	191	0	51	Other	Anemia;Fracture;Hypotension;Liver Disease	Blue	No	none	Yes	unknown		Blood work;ECG;X-ray	Yes	No	No	No	No	Yes	No	No	Yes	Yes		Yes (Specify below)	CBC, lytes at 17:55 on PCIS	No	Regular ward	Yes	No	No
323	12	2	88			Green	No	none	No	unknown		Blood products;Blood work												No		No	Regular ward	No	No	No
324	192	0	36	Other	Fracture;IV Drug Use;Liver Disease	Green	No	none	No	unknown														No		No	Regular ward	Yes	No	No	Admit diag: Osteomyelitis
325	193	0	85	Fracture	Arrhythmia;COPD/asthma;HTN;other	Blue	No	none	Yes	unknown		Blood work;ECG;X-ray												No		No	Regular ward	No	No	No
326	194	0	74	Other	Arrhythmia;HTN	Blue	No	none	No	No														No		No	Regular ward	Yes	No	No	Admit diag: pancytopenia
328	196	0	42	Cellulitis	Drug intox/overdose;DVT/PE	Orange	No	none	No	No		Blood work;Other												Yes (Specify below)	left tib/fib xray in notes at 18:25	No	Regular ward	No	No	No
330	82	3				Orange	No	none	Yes	No														No		No	Regular ward	Yes	No	No
334	198	0	90	UTI	Angina/ CAD;Dementia;Diabetes Mellitus;hyper/hypothyroid;Stroke/TIA;valvular disease	Orange	No	none	No	No														No		No	Regular ward	Yes	No	No
337	199	2				Red	No	none	No	No														No		No	Coronary care unit (CCU)	Yes	No	No
339	200	1				Blue	No	none	No	No		Blood work;Other												No		No	Regular ward	Yes	No	No
340	34	1				Green	No	none	No	No		X-ray												No		No	Regular ward	Yes	No	No
344	119	2				Yellow	No	none	No	No														No		No	Regular ward	Yes	No	No
345	119	3				Yellow	No	none	Yes	No		Antibiotics;Blood work												No		No	Regular ward	Yes	Yes	No
346	202	0	79	Dementia	HTN;other;Stroke/TIA	Purple	No	none	No	No		IV fluids												No		No	Regular ward	Yes	No	No
347	202	1				Purple	No	none	No	No		Blood work;Other												No		No	Regular ward	Yes	No	No
348	202	2				Purple	No	none	No	No														No		No	Regular ward	Yes	No	No
353	203	1				Orange	No	none	No	No														Yes (Specify below)	called for f/u K 5.5-4.9 now	No	Regular ward	Yes	No	No
355	203	3				Orange	No	none	No	No														No		No	Regular ward	Yes	No	No
356	204	0	49	COPD/asthma	Acute Coronary Syndrome;COPD/asthma;HTN;other	Green	No	none	No	No		Blood work												No		Yes	Regular ward	Yes	No	No
358	205	1				Yellow	No	none	Yes	No														No		No	Regular ward	Yes	No	No
361	208	0	67	Pneumonia	Anemia;Arrhythmia;Diabetes Mellitus;Dyslipidemia;HTN;other	Purple	No	none	No	No														No		Yes	Regular ward	Yes	No	No
362	209	0	84	Angina/ CAD		Purple	No	none	No	No														No		Yes	Regular ward	Yes	No	No
363	210	0	75	UTI	Congestive Heart Failue;Diabetes Mellitus;HTN;other	Yellow	No	none	No	No		Blood work												Yes (Specify below)	CA called re: K 3.4	Yes	Burns, Plastics, Trauma unit (BPTU)	Yes	No	No	K was drawn at 7:35 am according to PCIS but CA was called regarding the result
364	211	0	46	Pancreatitis	Alcohol Abuse;other;Pancreatitis;Peptic ulcer disease;UTI	Red	No	none	Yes	No		Blood work;ECG;X-ray												No		Yes	Regular ward	Yes	No
365	212	0	57	Cellulitis	Liver Disease;other;Pneumonia	Green	No	none	No	No														No		No	Regular ward	Yes	No	No
366	212	1				Green	No	none	Yes	No		Blood work;ECG;X-ray												No		No	Regular ward	Yes	No	No
367	213	0	51	Sepsis	Diabetes Mellitus;Dyslipidemia;HTN;Pneumonia;Stroke/TIA	Pink	No	none	No	No														No		No	Regular ward	Yes	No	No
368	214	0	69	Cellulitis	Cellulitis;Diabetes Mellitus;HTN;other;Stroke/TIA	Blue	No	none	No	No														No		No	Regular ward	Yes	No	No
369	215	0	56	Malignancy	Diabetes Mellitus;HTN;Liver Disease;Malignancy	Blue	No	none	No	No														No		No	Regular ward	No	No	No
371	216	0	57	Sepsis	Arrhythmia;GERD;other;para/quadra-plegia;Pneumonia;Sepsis	Pink	No	none	No	No		IV fluids												No		No	Regular ward	unknown	No	No	Unable to find vital signs sheet
372	216	1				Pink	No	none	No	No		IV fluids												No		No	Regular ward	Yes	No	No
374	217	0	63	Other	GERD;hyper/hypothyroid;Malignancy;Metastatic Ca;other	Red	No	none	No	No														No		Yes	Regular ward	Yes	No	Yes	Soft BP during day
376	219	0	82	Angina/ CAD	Angina/ CAD;Chronic Kidney Disease;Diabetes Mellitus;HTN;other	Pink	No	none	No	No														No		No	Coronary care unit (CCU)	Yes	No	No
377	220	0	72	Acute Coronary Syndrome	Congestive Heart Failue;COPD/asthma;HTN	Pink	No	none	No	No														No		No	Step-down	Yes	No	Yes	Soft BP during the day
379	222	0	80	Other	Anemia;Angina/ CAD;Arrhythmia;Congestive Heart Failue;COPD/asthma;GERD;hyper/hypothyroid;other	Blue	No	none	No	No														No		Yes	Regular ward	Yes	No	No
380	222	1				Blue	No	none	No	No		Blood work												No		No	Regular ward	No	No	No
381	222	2				Blue	No	none	Yes	No		Blood work												No		No	Regular ward	Yes	No	No
384	11	2				Red	No	none	No	unknown														No		No	Regular ward	Yes	No	No
385	31	1				Red	No	none	No	unknown														No		No	Regular ward	No	No	No
388	225	0	51	Congestive Heart Failue	Diabetes Mellitus;Malignancy;other	Green	No	none	Yes	unknown		Blood work;ECG;X-ray												No		No	Regular ward	No	No	No
389	225	1				Green	No	none	No	No		ECG												No		No	Regular ward	Yes	No	No
390	225	2				Green	No	none	No	No														No		No	Regular ward	Yes	No	No
391	226	0	80	Sepsis	Anemia;Diabetes Mellitus;GERD;other	Red	No	none	No	No														No		No	Regular ward	Yes	No	No
394	227	0	74	Congestive Heart Failue	Angina/ CAD;Congestive Heart Failue;COPD/asthma	Green	No	none	Yes	No		Blood work;ECG												No		Yes	Regular ward	Yes	No
395	227	1				Green	No	none	No	No														No		No	Regular ward	Yes	No	No
398	48	1				Pink	No	none	No	unknown														Yes (Specify below)	cbc, lytes, bun and Cr q8h	No	Regular ward	Yes	No	No
399	48	2				Pink	No	none	No	unknown														No		No	Regular ward	No	No	No
400	228	0	36	Pancreatitis		Red	No	none	Yes	unknown		Antibiotics												No		No	Regular ward	Yes	No	No
401	229	0	97	Other	Chronic Kidney Disease;Congestive Heart Failue;HTN;other;UTI	Orange	No	none	Yes	unknown		Blood work;ECG;X-ray												No		No	Regular ward	Yes	No	No
402	230	0	26	Malignancy	hyper/hypothyroid	Yellow	No	none	Yes	unknown		Blood work	Yes	Yes	No	No	No	Yes	No	No	No	Yes		No		No	Regular ward	Yes	No	Yes	Low BP.
403	231	0	95	COPD/asthma	Congestive Heart Failue;COPD/asthma;HTN;other;Peripheral vascular disease	Yellow	No	none	No	No														No		Yes	Regular ward	Yes	No	Yes	High BP
404	232	0	68	Sepsis		Orange	No	none	No	No		IV fluids;Other;X-ray												No		No	Step-down	Yes	No	No	no note by CA in chart
405	170	0	63	Sepsis	COPD/asthma;Liver Disease;Stroke/TIA	Blue	No	none	Yes	unknown														No		Yes	Step-down	Yes	No	No
406	233	0	76	Other	Diabetes Mellitus;HTN;Liver Disease;other	Pink	No	none	No	unknown														No		No	Regular ward	Yes	Yes	No
407	234	0	53	Pneumonia	Chronic Kidney Disease;Diabetes Mellitus;HTN;other;Pneumonia	Orange	No	none	No	unknown		Blood work												No		Yes	Regular ward	No	No	No
409	236	0	84	Sepsis	Angina/ CAD;Diabetes Mellitus;HTN;other	Green	No	unknown	No	unknown														No		No	Regular ward	No	No	No
410	236	1				Green	No	none	No	No														No		No	Regular ward	Yes	No	No
416	240	1				Yellow	No	none	No	unknown		Blood work												No		No	Regular ward	Yes	No	No
418	49	0	42	Other	HTN;hyper/hypothyroid;other	Red	No	unknown	No	unknown		Blood products;Blood work												No		Yes	Regular ward	Yes	No	No
419	49	1				Red	No	none	Yes	unknown														No		No	Regular ward	Yes	No	No
420	49	2				Red	No	none	Yes	No		Blood products;Blood work												No		No	Regular ward	Yes	No	No
421	242	0	53	Other	Cellulitis;Diabetes Mellitus;other	Red	No	none	Yes	unknown														No		No	Regular ward	No	No	No
422	243	0	94	Sepsis	Angina/ CAD;Dementia;Dyslipidemia;GERD;HTN;Malignancy;other	Orange	No	none	No	No		IV fluids												Yes (Specify below)	trop at 17:12 on PCIS	Yes	Regular ward	Yes	No	No
424	243	2				Orange	No	none	Yes	unknown		ECG;IV fluids;X-ray	Yes	Yes	No	No	No	Yes	No	No	Yes	No		No		No	Regular ward	Yes	No	Yes
425	244	0	77	Sepsis	Dyslipidemia;HTN;other	Green	No	none	No	No														No		Yes	Regular ward	Yes	No	No
427	245	0	26	Sepsis	Endocarditis;IV Drug Use;other	Blue	No	none	Yes	unknown		Blood work;CT;X-ray												No		Yes	Regular ward	Yes	No	No
428	246	0	33	Anemia	other	Green	No	none	Yes	unknown		Antibiotics												No		Yes	Regular ward	Yes	No	No
430	51	0	48	Sepsis	Angina/ CAD;Chronic Kidney Disease;COPD/asthma;Diabetes Mellitus;HTN;other	Pink	No	none	No	unknown		Blood work												No		No	Regular ward	Yes	No	No
433	248	1				Red	No	none	No	unknown														No		No	Regular ward	Yes	No	No
451	247	0	81	Other	Arrhythmia;Aspiration;COPD/asthma;Dementia;GERD;HTN;other	Red	No	none	Yes	No		Blood work;Other												No		No	Regular ward	Yes	No	No
454	257	0	63	Other	DVT/PE;Malignancy	Red	No	none	Yes	No														No		No	Regular ward	Yes	No	No
455	258	0	71	Other	HTN;valvular disease	Green	No	none	No	No														Yes (Specify below)	CSF fluid at 18:00 on pcis	No	Regular ward	Yes	No	No
462	261	2				Yellow	No	none	Yes	No														No		No	Regular ward	Yes	No	No
463	261	3				Yellow	No	none	Yes	No		Blood work;ECG												No		No	Regular ward	Yes	No	No
465	262	0	84	Congestive Heart Failue	Chronic Kidney Disease;COPD/asthma	Red	No	none	No	No														No		No	Regular ward	Yes	No	No
466	263	0	85	Congestive Heart Failue	Anemia;Congestive Heart Failue;Diabetes Mellitus;GERD;HTN;hyper/hypothyroid;Malignancy;valvular disease	Pink	No	none	Yes	No														No		No	Regular ward	Yes	No	Yes	low BP during day
469	263	3				Pink	No	none	No	No		Blood work												No		No	Coronary care unit (CCU)	Yes	No	Yes
476	268	1				Pink	No	none	Yes	No														No		No	Regular ward	Yes	Yes	Yes	patient dying should have been handed over to CA
481	269	0	69	UTI	Arrhythmia;GERD;HTN;other;para/quadra-plegia	Red	No	none	No	No		Blood work;Other;X-ray												No		Yes	Regular ward	Yes	No	No
482	96	1				Green	No	none	No	No														No		No	Regular ward	Yes	No	No
485	180	1		Arrhythmia	DVT/PE;HTN	Blue	No	none	Yes	No														No		No	Regular ward	Yes	No	No
491	273	2				Yellow	No	none	No	No		IV fluids												No		No	Regular ward	Yes	No	No
495	274	2				Blue	No	none	No	No														Yes (Specify below)	urine analysis	No	Regular ward	Yes	No	No
501	276	0	25	Pancreatitis	Alcohol Abuse;other	Pink	No	none	No	No														No		No	Regular ward	No	No	No
506	277	4				Green	No	none	No	Yes	why following hg bid and any action recommended													No		No	Regular ward	Yes	No	Yes
507	277	5				Green	No	none	Yes	No		Blood work;Other												No		No	Regular ward	Yes	No	Yes	Pt was tachycardic during day and was seen by staff
509	278	0	71	Anemia		Blue	No	none	No	No		X-ray												No		No	Regular ward	No	No	No
510	46	0	31	Endocarditis	IV Drug Use;other	Red	No	none	Yes	Yes	This is a serious investigation which should have been h/o	Blood work;Ultrasound												No		No	Regular ward	Yes	No	Yes
513	46	3				Red	No	none	Yes	No		Blood products;Blood work;ECG;X-ray	Yes	No	No	Yes	No	Yes	No	No	Yes	Yes		No		No	Regular ward	Yes	No	Yes
514	279	0	78	GI Bleed	Angina/ CAD;Arrhythmia;Dyslipidemia;Peptic ulcer disease	Blue	No	none	Yes	No		Blood products;Blood work												No		Yes	Regular ward	No	No	Yes
515	280	0	45	Other	COPD/asthma;Diabetes Mellitus;HTN;Liver Disease;other	Purple	No	none	No	No														No		Yes	Regular ward	Yes	No	No
516	281	0	86	Other	Angina/ CAD;Chronic Kidney Disease;Congestive Heart Failue;Diabetes Mellitus;Dyslipidemia;Malignancy;other	Yellow	No	none	Yes	No														No		No	Regular ward	Yes	No	Yes
517	281	1				Yellow	No	none	No	No														No		No	Regular ward	Yes	No	No
521	285	0	88	Congestive Heart Failue	Angina/ CAD;Arrhythmia;Congestive Heart Failue;Diabetes Mellitus;Dyslipidemia;GERD;HTN;hyper/hypothyroid;other;valvular disease	Orange	No	none	No	No		Blood work												No		Yes	Step-down	Yes	No	No
522	286	0	66	Other	Anemia;Arrhythmia;Chronic Kidney Disease;Diabetes Mellitus;Dyslipidemia;HTN;other	Pink	No	none	No	No														No		Yes	Regular ward	Yes	No	No
526	146	1				Purple	No	none	Yes	No														No		No	Regular ward	Yes	No	Yes	Low BP during the day although usually low for this pt
527	288	0	65	Other	Arrhythmia;Congestive Heart Failue;COPD/asthma;DVT/PE;HTN;hyper/hypothyroid;other	Yellow	No	none	No	No														No		Yes	Regular ward	Yes	No	Yes	low BP
529	289	1				Yellow	No	none	No	No														No		No	Regular ward	Yes	No	No
530	93	1				Purple	No	none	No	No		IV fluids												No		No	Regular ward	Yes	No	No
531	290	0	84	Other	Arrhythmia;Congestive Heart Failue;Diabetes Mellitus;GI Bleed;HTN;Menningitis;other	Green	No	none	No	No														No		Yes	Regular ward	Yes	No	No
532	80	5				Purple	No	none	No	No														No		No	Regular ward	Yes	No	No
536	292	1				Red	No	none	Yes	No		Blood work												No		No	Regular ward	No	No	No
537	292	2				Red	No	none	No	No														No		No	Regular ward	Yes	No	No
538	293	0	80	Sepsis	Angina/ CAD;Dementia;Diabetes Mellitus;Dyslipidemia;GI Bleed;HTN	Purple	No	none	Yes	No		Blood work;ECG;X-ray												No		No	Regular ward	Yes	No	No
539	294	0	61	GI Bleed	GERD;HTN;Malignancy;other	Yellow	No	none	No	No														No		Yes	Regular ward	Yes	No	No
540	153	1				Blue	No	none	Yes	No														No		No	Regular ward	No	No	No
546	297	1				Yellow	No	none	No	No														No		No	Regular ward	Yes	No	No
547	297	2				Yellow	No	none	No	No														No		No	Regular ward	Yes	No	No
548	298	0	48	Anemia	other	Red	No	none	Yes	No		Blood work												No		Yes	Regular ward	Yes	No	Yes	Low BP
553	300	1				Yellow	No	none	Yes	No		ECG;IV fluids												No		No	Regular ward	Yes	No	Yes	tachycardic
556	301	0	59	Sepsis	HTN;other	Red	No	none	No	No														No		Yes	Regular ward	No	No	No
557	301	1				Red	No	none	Yes	No		Blood work;ECG												No		No	Regular ward	Yes	No	Yes	Transferred to CCU
565	306	2				Yellow	No	none	Yes	No		Blood work;ECG;IV fluids;X-ray	Yes	Yes	No	No	No	Yes	No	No	Yes	Yes		No		No	Regular ward	Yes	No	Yes	Pt stable end of day but developed Afib and hence CA called	No
567	308	0	86	Other	Angina/ CAD;Chronic Kidney Disease;COPD/asthma;Malignancy;other;Peripheral vascular disease;Pneumonia	Red	No	none	Yes	No			No	No	No	No	No	No	No	No	No	No		No		No	Regular ward	Yes	No	Yes	Low BP	No
570	310	1				Blue	No	none	Yes	No		Blood work	Yes	No	No	No	No	No	No	No	No	Yes		No		No	Regular ward	No	No	Yes	Dropping Hb	No
574	314	0	65	Pneumonia	Dementia;HTN;hyper/hypothyroid;other;Stroke/TIA	Blue	No	none	Yes	No			No	No	No	No	No	No	No	No	No	No		No		No	Regular ward	Yes	No	No		No
575	315	0	91	Pneumonia	Angina/ CAD;Diabetes Mellitus;HTN;other;Stroke/TIA	Blue	No	none	No	No		Blood work;Ultrasound	Yes	No	No	No	No	No	Yes	No	No	Yes		No		No	Regular ward	Yes	No	Yes	Low BP	No
579	319	0	64	Other	Diabetes Mellitus;GERD;Malignancy;other	Red	No	none	No	No			No	No	No	No	No	No	No	No	No	No		No		Yes	Regular ward	Yes	No	No		No
580	320	0	49	Anemia		Pink	No	none	Yes	No		Antibiotics;Blood products;Blood work;IV fluids;Other	Yes	Yes	Yes	Yes	No	No	No	No	No	Yes	urine C&S	Yes (Specify below)	post transfusion CBC	Yes	Regular ward	Yes	No	Yes	This should have been handed over as attending has written to contact CA with Qu (?questions) overnight. ICU was consulted by CA	No
592	329	0	65	Other	Diabetes Mellitus;Malignancy;other	Yellow	No	none	No	No			No	No	No	No	No	No	No	No	No	No		No		No	Regular ward	Yes	No	No		No
593	325	1				Yellow	No	none	No	No			No	No	No	No	No	No	No	No	No	No		No		No	Regular ward	Yes	No	Yes	Note for MD to reasssess volume status at 18:00 but pt not handed over to CA	No
600	330	1				Red	No	none	No	No			No	No	No	No	No	No	No	No	No	No		No		No	Regular ward	Yes	No	Yes	low BP	No
604	332	0	66	Other	Diabetes Mellitus;other;Pancreatitis;Stroke/TIA	Blue	No	none	No	No		IV fluids	Yes	Yes	No	No	No	No	No	No	No	No		No		No	Regular ward	Yes	No	No		No
605	333	0	61	Sepsis	Angina/ CAD;COPD/asthma;HTN;Liver Disease;Malignancy;Pneumonia	Yellow	No	none	No	No			No	No	No	No	No	No	No	No	No	No		No		No	Regular ward	Yes	No	Yes	Low BP	No
607	334	0	73	Pneumonia	Arrhythmia;Chronic Kidney Disease;Connective Tissue Disease;HTN;Stroke/TIA	Yellow	No	none	No	No			No	No	No	No	No	No	No	No	No	No		Yes (Specify below)	Trop at 17:14 on PCIS	Yes	Regular ward	Yes	No	No		No
613	338	0	84	Sepsis	Angina/ CAD;HTN;Malignancy;other	Blue	No	none	Yes	No		Blood work;ECG	Yes	No	No	No	No	No	No	No	Yes	Yes		No		No	Regular ward	Yes	No	Yes	Low BP	No
618	340	0	77	Other	Angina/ CAD;Dementia;HTN;hyper/hypothyroid;other;Stroke/TIA;UTI;valvular disease	Pink	No	none	No	No			No	No	No	No	No	No	No	No	No	No		No		Yes	Regular ward	Yes	No	Yes	Low BP	No
622	341	0	71	Other	Anemia;Dementia;Diabetes Mellitus;HTN;hyper/hypothyroid;other	Green	No	none	No	No			No	No	No	No	No	No	No	No	No	No		No		No	Regular ward	Yes	No	Yes	Low BP	No
628	345	0	80	Pneumonia		Purple	No	none	Yes	No			Yes	No	No	No	No	No	Yes	No	No	No		No		No	Regular ward	Yes	No	Yes	Low BP	No
632	346	0	44	UTI	COPD/asthma;other;Pancreatitis;Thrombocytopenia;UTI	Orange	No	none	Yes	No			No	No	No	No	No	No	No	No	No	No		Yes (Specify below)	CT abdo	Yes	Regular ward	Yes	No	Yes	CT abdo should have been handed over	No
639	350	0	74	Pneumonia	Fracture;GERD;HTN;Malignancy;other	Blue	No	none	No	No			Yes	Yes	No	No	No	No	No	No	No	No		No		No	Step-down	Yes	No	No		No
644	350	5				Blue	No	none	Yes	No														No		No	Step-down		No			No
651	351	1				Purple	No	none	Yes	No			No	No	No	No	No	No	No	No	No	No		No		No	Regular ward	No	No	No		No
652	351	2				Purple	No	none	Yes	No			No	No	No	No	No	No	No	No	No	No		No		No	Regular ward	Yes	No	No		No
654	351	4				Purple	No	none	Yes	No			No	No	No	No	No	No	No	No	No	No		No		No	Regular ward	Yes	No	Yes	Increased Resp Rate during day	No
657	352	0	75	Pneumonia	Dyslipidemia;Malignancy;other;Pneumonia	Green	No	none	No	No			No	No	No	No	No	No	No	No	No	No		No		No	Step-down	Yes	No	Yes		No
660	353	1				Green	No	none	No	No			No	No	No	No	No	No	No	No	No	No		No		No	Step-down	Yes	No	Yes	low BP	No
664	355	1				Green	No	none	No	No			Yes	Yes	No	No	No	No	No	No	No	No		No		No	Regular ward	Yes	No	Yes	Low BP	No
665	216	3				Pink	No	none	No	No			No	No	No	No	No	No	No	No	No	No		No		No	Step-down	Yes	No	No		No
669	319	2				Red	No	none	No	No			No	No	No	No	No	No	No	No	No	No		No		No	Regular ward	Yes	No	Yes	Low BP	No
671	155	3				Yellow	No	none	No	No			No	No	No	No	No	No	No	No	No	No		No		No	Regular ward		No			No
673	336	2				Yellow	No	none	No	No			No	No	No	No	No	No	No	No	No	No		No		No	Regular ward	No	No	No		No
679	359	0	83	Sepsis	Anemia;Arrhythmia;Chronic Kidney Disease;Diabetes Mellitus;GERD;HTN;other;Peripheral vascular disease;Stroke/TIA	Red	No	none	No	No			No	No	No	No	No	No	No	No	No	No		No		No	Regular ward	Yes	No	Yes	Low BP	No
680	359	1				Red	No	none	Yes	No			No	No	No	No	No	No	No	No	No	No		No		No	Regular ward	Yes	No	Yes		No
683	361	0	80	Congestive Heart Failue		Yellow	No	none	Yes	No			No	No	No	No	No	No	No	No	No	No		No		No	Regular ward	Yes	No	Yes		No
684	361	1				Yellow	No	none	No	No			No	No	No	No	No	No	No	No	No	No		No		No	Regular ward	Yes	No	Yes	Low BP	No
686	362	0	76	Other	DVT/PE;other	Orange	No	none	Yes	No			Yes	No	No	No	No	No	No	No	Yes	Yes		No		No	Regular ward	Yes	No	Yes		No
687	363	0	86	GI Bleed	Arrhythmia;Chronic Kidney Disease;Congestive Heart Failue;COPD/asthma;Fracture;GI Bleed;HTN;other;Peptic ulcer disease;Stroke/TIA	Blue	No	none	Yes	No			Yes	No	No	No	Yes	No	No	No	No	No		No		No	Regular ward	Yes	No	No		No
692	366	0	45	DVT/PE	other;valvular disease	Red	No	none	No	No			Yes	No	No	No	No	Yes	No	No	Yes	Yes		No		Yes	Regular ward	No	No	No		No
693	366	1				Red	No	none	Yes	No			Yes	No	No	No	Yes	No	No	No	No	No	24 hour holter monitoring and Echo	No		No	Regular ward	Yes	No	No		No
694	367	0	72	Sepsis	Angina/ CAD;Arrhythmia;Dyslipidemia;HTN;Malignancy;other;Peripheral vascular disease;Stroke/TIA	Green	No	none	No	No			No	No	No	No	No	No	No	No	No	No		No		No	Regular ward	Yes	No	No		No
695	368	0	84	Congestive Heart Failue	Angina/ CAD;Congestive Heart Failue;Dyslipidemia;HTN;hyper/hypothyroid;other;Peripheral vascular disease	Green	No	none	No	No			No	No	No	No	No	No	No	No	No	No		No		Yes	Regular ward	Yes	No	No		No
697	369	0	78	COPD/asthma	Connective Tissue Disease;COPD/asthma;Diabetes Mellitus;Dyslipidemia;HTN;hyper/hypothyroid;Peripheral vascular disease	Blue	No	none	No	No			No	No	No	No	No	No	No	No	No	No		No		No	Regular ward	Yes	No	No		No
698	360	2				Yellow	No	none	No	No	n		No	No	No	No	No	No	No	No	No	No		No		No	Regular ward	No	No	No		No
699	370	0	85	Congestive Heart Failue	Angina/ CAD;HTN;other	Pink	No	none	No	No			Yes	No	No	No	No	No	No	No	Yes	No		No		No	Regular ward	Yes	No	No		No
702	359	4				Red	No	none	No	No			Yes	No	No	No	No	No	No	No	Yes	No		No		No	Regular ward	Yes	No	Yes		No
704	371	0	86	Arrhythmia	Angina/ CAD;Arrhythmia;Congestive Heart Failue;Diabetes Mellitus;other;Stroke/TIA	Yellow	No	none	No	No			No	No	No	No	No	No	No	No	No	No		No		No	Regular ward	Yes	No	Yes	Low BP	No
706	340	4				Pink	No	none	Yes	No			No	No	No	No	No	No	No	No	No	No		No		No	Regular ward	Yes	No	Yes		No
707	373	0	85	Cellulitis		Green	No	none	No	No			Yes	Yes	No	No	No	Yes	No	No	Yes	No	Stool for C.difficile	No		No	Regular ward	No	No	No		No
708	374	0	83	Other	Anemia;Angina/ CAD;Chronic Kidney Disease;Diabetes Mellitus;HTN;Malignancy;other;Stroke/TIA;UTI	Red	No	none	No	No			No	No	No	No	No	No	No	No	No	No		No		No	Regular ward	No	No	No		No
718	68	2				Blue	No	none	Yes	No			No	No	No	No	No	No	No	No	No	No		No		No	Regular ward	Yes	No	Yes	High BP	No
719	376	0	86	Pneumonia	Arrhythmia;Chronic Kidney Disease;Congestive Heart Failue;COPD/asthma;Dyslipidemia;HTN;Pancreatitis;Peripheral vascular disease	Purple	No	none	Yes	No			Yes	Yes	Yes	No	No	Yes	No	No	Yes	Yes		No		No	Regular ward	Yes	No	Yes	inceased RR, low BP	No
720	376	1				Purple	No	none	Yes	No			Yes	Yes	No	No	No	Yes	No	No	Yes	No		No		No	Regular ward	Yes	No	Yes	increased RR	No
721	376	2				Purple	No	none	No	No			Yes	No	Yes	No	No	Yes	No	No	Yes	No	Urine analysis and Urine C&S	No		No	Regular ward	Yes	No	Yes	Increased RR, low BP	No
722	376	3				Purple	No	none	No	No			No	No	No	No	No	No	No	No	No	No		No		No	Regular ward	Yes	No	Yes	Increased RR, low BP	No
724	377	1				Red	No	none	Yes	No			No	No	No	No	No	No	No	No	No	No		No		No	Regular ward	No	No	No		No
725	377	2				Red	No	none	No	No			No	No	No	No	No	No	No	No	No	No		No		No	Regular ward	No	No	No		No
726	378	0	40	Other	Alcohol Abuse;GERD;Liver Disease;other	Green	No	none	No	No			Yes	Yes	No	No	No	No	No	No	No	No		Yes (Specify below)	phosphate, Mg, lytes and albumin	Yes	Regular ward	Yes	No	Yes		No
731	381	0	86	Sepsis	COPD/asthma;Diabetes Mellitus;hyper/hypothyroid;other;Stroke/TIA	Orange	No	none	No	No			No	No	No	No	No	No	No	No	No	No		No		Yes	Regular ward	Yes	No	No		No
734	381	3				Orange	No	none	No	No			Yes	No	No	No	No	No	No	No	Yes	No	Urine C&S	No		No	Regular ward	Yes	No	Yes	low BP and increasesd RR	No
737	383	1				Green	No	none	No	No			No	No	No	No	No	No	No	No	No	No		No		No	Regular ward	Yes	No	Yes	Low BP	No
741	385	0	87	Sepsis	COPD/asthma;Dyslipidemia;GERD;HTN;other	Orange	No	none	No	No			No	No	No	No	No	No	No	No	No	No		Yes (Specify below)	Trop @19:00	Yes	Regular ward	Yes	No	No		No
742	385	1				Orange	No	none	Yes	No			No	No	No	No	No	No	No	No	No	No		No		No	Regular ward	Yes	No	Yes		No
743	385	2				Orange	No	none	No	No			No	No	No	No	No	No	No	No	No	No		No		No	Regular ward	Yes	No	Yes		No
748	354	6				Red	No	none	No	No			No	No	No	No	No	No	No	No	No	No		No		No	Regular ward	Yes	No	low BP		No
751	386	1				Red	No	none	Yes	No			No	No	No	No	No	No	No	No	No	No		No		No	Regular ward	Yes	No	No		No
752	386	2				Red	No	none	Yes	No			Yes	Yes	Yes	No	No	No	No	No	Yes	No		No		No	Regular ward	Yes	No	Yes		No
753	387	0	46	Delirium/decreased level of consciousness		Red	No	none	No	No			No	No	No	No	No	No	No	No	No	No		No		Yes	Regular ward	Yes	No	No		No
754	388	0	69	GI Bleed	Angina/ CAD;Chronic Kidney Disease;COPD/asthma;Dementia;Diabetes Mellitus;GERD;HTN;other	Green	No	none	No	No			Yes	No	No	No	No	No	No	No	Yes	Yes		No		No	Regular ward	Yes	No	No		No
758	324	4				Orange	No	none	Yes	No			Yes	Yes	No	No	Yes	No	No	No	No	Yes		No		No	Regular ward	Yes	No	No		No
764	320	2				Pink	No	none	No	No			Yes	Yes	No	No	No	No	No	No	No	Yes	Urine C&S	No		No	Regular ward	Yes	No	Yes	Low BP	No
771	395	0	82	Other	COPD/asthma;Metastatic Ca;other;Sepsis	Yellow	No	none	No	No			Yes	No	No	No	No	Yes	No	No	No			No		No	Regular ward	Yes	No	Yes	Increased RR	No
772	395	1				Yellow	No	none	Yes	No			Yes	No	No	No	No	Yes	No	No	Yes	No		No		No	Regular ward	Yes	No	Yes		No
773	155	5				Yellow	No	none	Yes	No			Yes	Yes	No	No	No	No	No	No	Yes	Yes	urine analysis and urine C&S	No		No	Regular ward	Yes	No	Yes	note in orders for CA to be called if HR > 120/bpm	No
777	396	1				Green	No	none	No	No			Yes	Yes	No	No	No	No	No	No	No	No		No		No	Regular ward	Yes	No	Yes	Low BP	No
778	396	2				Green	No	none	No	No			Yes	Yes	No	No	No	No	No	No	No	No		No		No	Regular ward	Yes	No	Yes	low BP	No
788	374	2				Red	No	none	No	No			No	No	No	No	No	No	No	No	No	No		No		No	Regular ward	Yes	No	Yes	Low BP	No
790	398	0	91	Acute kidney injury	Angina/ CAD;Arrhythmia;Congestive Heart Failue;Dyslipidemia;HTN;other	Blue	No	none	No	No			No	No	No	No	No	No	No	No	No	No		No		Yes	Regular ward	Yes	No	Yes	low BP	No
791	326	2				Blue	No	none	No	No			No	No	No	No	No	No	No	No	No	No		No		No	Regular ward		No	No		No
793	390	2				Red	No	none	No	No			Yes	Yes	No	No	No	No	No	No	No	No		No		No	Regular ward	Yes	No	Yes	Low BP	No
796	376	6				Purple	No	none	No	No			No	No	No	No	No	No	No	No	No	No		No		No	Regular ward	Yes	No	Yes	Low BP	No
798	400	0	49	Fracture	Connective Tissue Disease;Fracture;other	Yellow	No	none	No	No			No	No	No	No	No	No	No	No	No	No		No		No	Regular ward		No			No
799	333	5				Yellow	No	none	Yes	No			No	No	No	No	No	No	No	No	No	No		No		No	Regular ward	Yes	No	No		No
801	402	0	66	Pneumonia	other	Green	No	none	No	No			Yes	No	No	No	No	No	No	No	No	Yes	Urine C&S	Yes (Specify below)	CBC, lytes at 18:00 on PCIS	No	Step-down	Yes	No	Yes		No
805	403	2				Green	No	none	No	No			Yes	No	No	No	No	No	No	No	Yes	No		No		No	Regular ward	Yes	No	No		No
806	374	3				Red	No	none	No	No			No	No	No	No	No	No	No	No	No	No		No		No	Regular ward	Yes	No	Yes		No
808	405	0	93	Sepsis	Angina/ CAD;Dementia;Fracture	Orange	No	none	No	No			No	No	No	No	No	No	No	No	No	No		No		No	Regular ward	Yes	No	Yes	CA notes: Mod. Sick patient so may have wanted to give heads up	No
811	390	1				Red	No	none	No	No			No	No	No	No	No	No	No	No	No	No		No		No	Regular ward	Yes	No	Yes		No
814	408	0	54	Sepsis	Diabetes Mellitus;HTN;Peptic ulcer disease	Red	No	none	No	No			No	No	No	No	No	No	No	No	No	No		No		No	Regular ward	No	No	No		No
815	353	2				Green	No	none	No	No			No	No	No	No	No	No	No	No	No	No		No		No	Regular ward	Yes	No	Yes	low BP	No
819	410	0	44	Sepsis		Red	No	none	Yes	No			No	No	No	No	No	No	No	No	No	No		No		No	Regular ward	Yes	No	Yes	CA Notes: I don’t believe these drains are meant to be left in overnight since the needle is still inside the sheath	No
820	333	4				Yellow	No	none	No	No			No	No	No	No	No	No	No	No	No	No		No		No	Regular ward	Yes	No	No		No
821	377	3				Red	No	none	No	No			Yes	No	No	No	No	No	No	No	No	Yes		No		No	Regular ward	No	No	No		No
822	411	0	64	Pneumonia	Acute kidney injury;Arrhythmia;Dyslipidemia;HTN;Malignancy	Blue	No	none	No	No			Yes	No	Yes	No	No	No	No	No	No	No		No		Yes	Regular ward	Yes	No	No		No
823	348	2				Green	No	none	No	No			No	No	No	No	No	No	No	No	No	No		No		No	Regular ward	No	No	No		No
824	408	1				Red	No	none	No	No			No	No	No	No	No	No	No	No	No	No		No		No	Regular ward	Yes	No	No		No
825	408	2				Red	No	none	No	No			No	No	No	No	No	No	No	No	No	No		No		No	Regular ward	No	No	No		No
827	412	0	41	Cellulitis	Cellulitis	Yellow	No	none	No	No			No	No	No	No	No	No	No	No	No	No		No		No	Regular ward	No	No			No
828	413	0	44	GI Bleed	Metastatic Ca	Green	No	none	No	No			No	No	No	No	No	No	No	No	No	No		No		Yes	Regular ward	Yes		Yes	bradycardia	No
829	414	0	80	GI Bleed	Arrhythmia;Chronic Kidney Disease;GERD;Metastatic Ca	Green	No	none	Yes	No			No	No	No	No	No	No	No	No	No	No		No		No	Regular ward	Yes	No	No		No
830	415	0	82	Delirium/decreased level of consciousness	Dementia;Dyslipidemia;Malignancy;other	Green	No	none	No	No			No	No	No	No	No	No	No	No	No	No		No		No	Regular ward	Yes	No	No		No
831	415	1				Green	No	none	No	No			No	No	No	No	No	No	No	No	No	No		No		No	Regular ward	Yes	No	No		No
834	417	0	80	Other	GERD;Peptic ulcer disease	Yellow	No	none	No	No			No	No	No	No	No	No	No	No	No	No		Yes (Specify below)	urine analysis	Yes	Regular ward	Yes	No	Yes	low BP	No
835	413	1				Green	No	none	No	No			No	No	No	No	No	No	No	No	No	No		No		No	Regular ward	Yes	No	No		No
836	418	0	64	Acute kidney injury	Arrhythmia;Congestive Heart Failue;Diabetes Mellitus;hyper/hypothyroid;Malignancy	Yellow	No	none	No	No			No	No	No	No	No	No	No	No	No	No		No		Yes	Regular ward	Yes	No	No		No
837	419	0	26	Anemia	other	Green	No	none	No	No			Yes	No	No	No	No	No	No	No	No	Yes	urine C&S	No		No	Regular ward	Yes	No	No		No
838	405	1				Orange	No	none	No	No			No	No	No	No	No	No	No	No	No	No		No		No	Regular ward	Yes	No	No		No
840	421	0	87	Pneumonia	Arrhythmia;Congestive Heart Failue;hyper/hypothyroid;Stroke/TIA;valvular disease	Green	No	none	No	No			No	No	No	No	No	No	No	No	No	No		No		Yes	Regular ward	Yes	No	Yes		No
844	424	0	75	Cellulitis	DVT/PE;Dyslipidemia;Malignancy;other	Purple	No	none	No	No			Yes	No	No	No	No	No	No	No	No	Yes	urine C&S	No		No	Regular ward	Yes	No	No		No
845	425	0	84	Acute kidney injury	Arrhythmia;Chronic Kidney Disease;Congestive Heart Failue;Dyslipidemia;HTN;Stroke/TIA	Blue	No	none	No	No			No	No	No	No	No	No	No	No	No	No		No		No	Regular ward	Yes	No	Yes	low BP	No
848	426	0	71	COPD/asthma	Angina/ CAD;Congestive Heart Failue;COPD/asthma;Diabetes Mellitus;other	Blue	No	none	No	No			Yes	No	No	No	No	No	No	No	No	Yes	continuous bladder irrigation	No		Yes	Regular ward	Yes	No	Yes		No
851	428	0	69	Menningitis	Malignancy;Metastatic Ca;other	Purple	No	none	No	No			Yes	Yes	No	No	No	No	No	No	No	No		No		No	Regular ward	Yes	No	Yes		No
857	431	0	79	Other	Diabetes Mellitus;Dyslipidemia;Fracture;HTN;other;Peptic ulcer disease;Stroke/TIA	Green	No	none	No	No			No	No	No	No	No	No	No	No	No	No		No		No	Regular ward	Yes	No	No		No
858	431	1				Green	No	none	No	No			No	No	No	No	No	No	No	No	No	No		No		No	Regular ward	Yes	No	No		No
859	432	0	77	Other	HTN;hyper/hypothyroid;other	Red	No	none	Yes	No			Yes	No	No	No	No	No	No	No	No	Yes		No		No	Regular ward	Yes	No	Yes		No
865	432	6				Red	No	none	No	No			Yes	No	Yes	No	No	No	No	No	No	No		No		No	Regular ward		No			No
866	432	7				Red	No	none		No														No		No	Regular ward					No
868	433	0	36	Other	Anemia;GERD;Liver Disease;Malignancy;other	Pink	No	none	No	No			Yes	No	No	No	No	Yes	No	No	Yes	Yes		No		No	Regular ward	Yes	No	Yes	low BP	No
870	348	3				Green	No	none	No	No			No	No	No	No	No	No	No	No	No	No		No		No	Regular ward	Yes	No	No		No
873	407	3				Yellow	No	none	No	No			Yes	No	No	No	No	Yes	No	No	No	No		No		No	Regular ward	Yes	No	No		No
874	407	4				Yellow	No	none	No	No			Yes	No	No	No	No	Yes	No	No	No	Yes	urine C&S, urine analysis	No		No	Regular ward	Yes	No	Yes		No
876	418	1				Yellow	No	none	No	No			No	No	No	No	No	No	No	No	No	No		No		No	Regular ward	No	No	No		No
878	434	1				Yellow	No	none	No	No			No	No	No	No	No	No	No	No	No	No		No		No	Regular ward	Yes	No	Yes	low BP	No
884	435	1				Yellow	No	none	No	No			No	No	No	No	No	No	No	No	No	No		No		No	Regular ward	Yes	No	Yes	low BP	No
885	399	1				Red	No	none	Yes	No			Yes	No	No	No	No	Yes	No	No	No	No		No		No	Regular ward	Yes	No	Yes		No
887	399	3				Red	No	none	No	No			No	No	No	No	No	No	No	No	No	No		No		No	Regular ward	Yes	No	Yes	Low BP	No
895	350	15				Yellow	No	none	No	No			No	No	No	No	No	No	No	No	No	No		No		No	Step-down	Yes	No	Yes	low BP	No
899	350	19				Yellow	No	none	No	No			No	No	No	No	No	No	No	No	No	No		No		No	Step-down	Yes	No	Yes		No
900	350	20				Yellow	No	none	No	No			Yes	Yes	Yes	No	No	No	No	No	No	Yes		No		No	Step-down	Yes	No	Yes		No
903	350	23				Yellow	No	none	No	No			No	No	No	No	No	No	No	No	No	No		No		No	Step-down	Yes	No	No		No
905	216	8				Blue	No	none	No	No			No	No	No	No	No	No	No	No	No	No		No		No	Step-down	Yes	No	Yes	low BP and HR	No
906	216	9				Blue	No	none	No	No			No	No	No	No	No	No	No	No	No	No		No		No	Step-down	Yes	No	Yes	low BP and HR	No
907	439	0	77	Other	Chronic Kidney Disease;Dementia;Diabetes Mellitus;HTN;other	Green	No	none	No	No			No	No	No	No	No	No	No	No	No	No		No		No	Step-down	No	No	No		No
909	232	1		Sepsis		Blue	No	none	No	No			Yes	Yes	No	No	No	No	No	No	No	No		No		No	Step-down	Yes	No	Yes	low BP	Yes
910	232	2				Blue	No	none	No	No			Yes	Yes	No	No	No	No	No	No	No	No		No		No	Step-down	Yes	No	Yes	Low BP	No
917	441	4				Blue	No	none	Yes	No			Yes	Yes	Yes	No	No	No	No	No	Yes	Yes		No		No	Regular ward	Yes	No	Yes		No
924	377	5				Red	No	none	No	No			Yes	No	No	No	No	No	No	No	Yes	Yes		No		No	Regular ward	No	No	No		No
927	443	1				red	No	none	Yes	No			Yes	Yes	Yes	No	No	Yes	No	No	No	Yes		No		No	Regular ward	Yes	No	No		No
933	446	0	44	Other	Liver Disease	Green	No	none	No	No			No	No	No	No	No	No	No	No	No	No		No		No	Regular ward		No	No		No
938	436	3				Red	No	none	No	No			Yes	No	No	No	No	No	No	No	Yes	Yes		No		No	Regular ward	Yes	No	No		No
939	447	0	63	Other	Liver Disease	Orange	No	none	Yes	No			Yes	No	No	Yes	No	No	No	No	No	Yes		No		Yes	Regular ward	Yes	No	Yes	low BP	No
941	447	2				Orange	No	none	No	No			Yes	No	No	No	No	No	No	No	No	Yes		Yes (Specify below)	CBC at 17:00 on PCIS	No	Regular ward	Yes	No	Yes	low BP	No
942	448	0	31	Pancreatitis		Pink	No	none	No	No			No	No	No	No	No	No	No	No	No	No		No		No	Regular ward	No	No	No		No
945	449	2				Red	No	none	Yes	No			Yes	Yes	No	No	No	No	Yes	No	No	No		No		No	Regular ward	Yes	No	Yes	low BP	No
947	451	0	71	COPD/asthma	Alcohol Abuse;Angina/ CAD;COPD/asthma;Dyslipidemia;Fracture;GI Bleed;HTN	Blue	No	none	Yes	No			Yes	No	No	No	No	No	No	No	Yes	No		No		No	Regular ward	Yes	No	Yes	Low BP	No
949	453	0	65	Congestive Heart Failue	Angina/ CAD;Arrhythmia;Chronic Kidney Disease;Congestive Heart Failue;COPD/asthma;Dementia;Diabetes Mellitus;Dyslipidemia;Fracture;HTN;hyper/hypothyroid;other	Green	No	none	Yes	No			No	No	No	No	No	No	No	No	No	No		No		No	Regular ward	Yes	No	No		No
952	454	0	77	Delirium/decreased level of consciousness	Dementia;Fracture;HTN	Blue	No	none	No	No			No	No	No	No	No	No	No	No	No	No		No		No	Regular ward	No	No	No		No
953	454	1				Blue	No	none	Yes	No			No	No	No	No	No	No	No	No	No	No		No		No	Regular ward	Yes	No	Yes	low BP	No
954	455	0	52	Liver Disease	Liver Disease	Orange	No	none	Yes	No			Yes	No	No	Yes	No	No	No	No	No	No		No		No	Regular ward	Yes	No	Yes	low BP	No
959	435	2				Yellow	No	none	Yes	No			Yes	No	No	No	No	No	No	No	No	Yes	urine C&S	No		No	Regular ward	Yes	No	Yes	low BP	No
964	447	3				Orange	No	none	No	No			Yes	No	No	No	No	No	No	No	No	Yes		No		No	Regular ward	No	No	No		No
965	445	3				Blue	No	none	No	No			No	No	No	No	No	No	No	No	No	No		No		No	Regular ward	Yes	No	Yes	low BP	No
966	444	1				Green	No	none	No	No			Yes	Yes	No	No	No	No	No	No	No	No		No		No	Regular ward	Yes	No	Yes	low BP	No
968	459	0	53	Liver Disease	Diabetes Mellitus;Liver Disease	Pink	No	none	No	No			Yes	Yes	No	No	No	No	No	No	No	No		No		Yes	Regular ward	Yes	No	Yes	low BP	No
969	459	1				Pink	No	none	No	No			Yes	No	No	No	No	No	No	No	No	Yes		No		No	Regular ward	Yes	No	Yes	low BP	No
970	399	4				Red	No	none	No	No			No	No	No	No	No	No	No	No	No	No		No		No	Regular ward	Yes	No	Yes	low BP	No
972	460	0	67	Pancreatitis	Dyslipidemia;GERD;HTN;other;Peptic ulcer disease	Orange	No	none	No	No			No	No	No	No	No	No	No	No	No	No		No		Yes	Regular ward	Yes	No	No		No
977	439	2				Green	No	none	No	No			No	No	No	No	No	No	No	No	No	No		No		No	Step-down	Yes	No	No		No
978	439	3				Green	No	none	No	No			No	No	No	No	No	No	No	No	No	No		No		No	Step-down	Yes	No	No		No
980	156	3				Red	No	none	No	No			Yes	No	No	No	No	Yes	No	No	No	No		No		No	Regular ward		No			Yes
986	355	7				Blue	No	none	No	No			Yes	No	No	No	No	No	No	No	No	No	sputum culture	No		No	Regular ward	Yes	No	Yes	low BP	No
987	355	8				Blue	No	none	Yes	No			Yes	No	Yes	No	No	Yes	No	No	No	No		No		No	Regular ward	Yes	No	Yes	low BP	No
989	462	0	49	Other	Angina/ CAD;Chronic Kidney Disease;Diabetes Mellitus;Dyslipidemia;HTN;other	Blue	No	none	No	No														No		Yes	Regular ward	No	No	No		No
992	462	3				Blue	No	none	No	No			No	No	No	No	No	No	No	No	No	No		No		No	Regular ward	Yes	No	Yes		No
994	463	0	83	COPD/asthma	Angina/ CAD;Congestive Heart Failue;COPD/asthma;Dyslipidemia;GERD;HTN;other	Blue	No	none	Yes	No			Yes	No	No	No	No	Yes	No	No	Yes	Yes		No		No	Regular ward	Yes	No	Yes		No
999	464	1				Blue	No	none	No	No			No	No	No	No	No	No	No	No	No	No		No		No	Regular ward	Yes	No	No		No
1000	464	2				Blue	No	none	No	No			No	No	No	No	No	No	No	No	No	No		No		No	Regular ward	No	No	No		No
1002	386	4				Red	No	none	No	No			No	No	No	No	No	No	No	No	No	No		No		No	Regular ward	Yes	No	Yes		No
1003	386	5				Red	No	none	Yes	No			No	No	No	No	No	No	No	No	No	No		No		No	Regular ward	Yes	No	Yes		No
1010	390	5				Red	No	none	No	No			No	No	No	No	No	No	No	No	No	No		No		No	Regular ward	unknown	Yes	No	No vitals taken as patient comfort care	No
1012	469	0	60	Other	GERD	Pink	No	none	No	No			Yes	No	No	No	No	No	No	No	No	Yes		No		No	Regular ward	Yes	No	No		No
1015	471	0	63	Arrhythmia	Endocarditis;HTN;other;Pancreatitis	Blue	No	none	No	No			No	No	No	No	No	No	No	No	No	No		No		No	Regular ward	Yes	No	Yes		No
1016	472	0	66	Acute kidney injury	COPD/asthma;Diabetes Mellitus;Endocarditis;HTN;Malignancy;Metastatic Ca;other	Yellow	No	none	Yes	No			No	No	No	No	No	No	No	No	No	No		No		No	Regular ward	No	No	No		No
1017	472	1				Yellow	No	none	No	No			No	No	No	No	No	No	No	No	No	No		No		No	Regular ward	No	No	No		No
1024	474	0	39	Sepsis	other	Pink	No	none	Yes	No			Yes	No	No	No	No	No	No	No	Yes	Yes		No		No	Regular ward	No	No	No		No
1025	475	0	54	Anemia	Diabetes Mellitus;other	Red	No	none	No	No			Yes	No	No	No	No	No	No	No	No	Yes		No		No	Regular ward	Yes	No	No		No
1028	477	0	65	Diarrhea	Chronic Kidney Disease;HTN;other	Red	No	none	Yes	No			Yes	No	No	No	No	Yes	No	No	No	No		No		No	Regular ward	No	No	No		No
1029	466	1				Yellow	No	none	Yes	No			Yes	No	No	No	No	Yes	No	No	No	Yes	urine C&S and microscopy	No		No	Regular ward	Yes	No	Yes	low BP	No
1030	478	0	89	Pneumonia	Dementia;Diabetes Mellitus;Dyslipidemia;hyper/hypothyroid;other;Pancreatitis	Green	No	none	Yes	No			Yes	No	No	No	No	No	No	No	No	Yes		No		Yes	Regular ward	Yes	No	No		No
1031	478	1				Green	No	none	No	No			No	No	No	No	No	No	No	No	No	No		No		No	Regular ward	Yes	No	Yes		No
1032	479	0	77	Acute Coronary Syndrome	Angina/ CAD;Arrhythmia;Dementia;Dyslipidemia;Fracture;HTN;other;Stroke/TIA	Yellow	No	none	Yes	No			Yes	No	No	No	No	No	No	No	No	Yes	urine C&S	No		Yes	Regular ward	Yes	No	No		No
1033	479	1				Yellow	No	none	Yes	No			Yes	Yes	No	No	No	No	No	No	No	No	urine eosinophils	No		No	Regular ward	Yes	No	Yes	low BP	No
1035	480	0	88	Sepsis	Arrhythmia;Congestive Heart Failue;Connective Tissue Disease;HTN;Malignancy;UTI;valvular disease	Green	No	none	No	No			No	No	No	No	No	No	No	No	No	No		No		No	Regular ward	Yes	No	Yes	High BP	No
1036	480	1				Green	No	none	Yes	No			Yes	Yes	Yes	No	No	Yes	No	No	No	Yes	urinalysis, urine C&S	No		No	Regular ward	Yes	No	Yes		No
1042	482	1				Yellow	No	none	No	No			No	No	No	No	No	No	No	No	No	No		No		No	Regular ward	No	No	No		No
1043	482	2				Yellow	No	none	No	No			No	No	No		No	No	No	No	No	No		Yes (Specify below)	post transfusion CBC	No	Regular ward	Yes	No	Yes	low BP	No
1044	482	3				Yellow	No	none	No	No			No	No	No	No	No	No	No	No	No	No		No		No	Regular ward	Yes	No	No		No
1045	482	4				Yellow	No	none	No	No			Yes	No	No	No	No	No	No	No	No	Yes		No		No	Regular ward	Yes	No	No		No
1048	185	2				Yellow	No	none	No	No			Yes	No	No	No	No	No	No	No	Yes	Yes		No		No	Regular ward	No	No	No		Yes
1053	487	0	58	Other	Malignancy;other	Green	No	none	No	No			No	No	No	No	No	No	No	No	No	No		No		No	Regular ward		No			No
1054	488	0	56	Cellulitis	Diabetes Mellitus;HTN;other	Green	No	none	No	No			No	No	No	No	No	No	No	No	No	Yes	urine Na and osmolality	Yes (Specify below)	lytes @ 18:00 ordered by team	Yes	Regular ward	Yes	No	Yes		No
1055	329	3				Yellow	No	none	No	No			No	No	No	No	No	No	No	No	No	No		No		No	Regular ward	Yes	No	Yes		No
1057	490	0	70	Other	GERD;HTN;Liver Disease	Green	No	none	Yes	Yes	F/u Hgb post-transfusion should have been handed over		Yes	No	No	Yes	No	No	No	No	No	Yes	CBI PRN	No		Yes	Regular ward	Yes	No	Yes		No
1065	493	0	84	Congestive Heart Failue	Angina/ CAD;Chronic Kidney Disease;Congestive Heart Failue;HTN;hyper/hypothyroid;other	Green	No	none	Yes	No			Yes	No	No	No	Yes	No	No	No	No	Yes		No		No	Regular ward	No	No	No		No
1070	496	0	75	Diarrhea	COPD/asthma;Diabetes Mellitus;HTN;other	Green	No	none	Yes	No			Yes	No	No	No	No	No	No	No	No	Yes		No		Yes	Regular ward	No	No	No		No
1071	497	0	80	Other	Diabetes Mellitus;HTN;Malignancy	Blue	No	none	Yes	No			No	No	No	No	No	No	No	No	No	No		No		No	Regular ward	No	No	No		No
1072	444	2				Green	No	none	No	No			No	No	No	No	No	No	No	No	No	No		No		No	Regular ward	Yes	No	Yes		No
1074	498	0	88	Congestive Heart Failue	Anemia;Angina/ CAD;Arrhythmia;Delirium/decreased level of consciousness;Diabetes Mellitus;HTN;Peptic ulcer disease;valvular disease	Orange	No	none	Yes	No			Yes	No	No	No	No	Yes	No	No	No	Yes		No		Yes	Regular ward	Yes	No	Yes		No
1081	501	1				Green	No	none	No	No			Yes	Yes	No	No	No	No	No	No	No	Yes	urine C&S	No		No	Regular ward	Yes	No	Yes	low BP	No
1082	501	2				Green	No	none	No	No			Yes	Yes	No	No	No	No	No	No	No	No		No		No	Regular ward	Yes	No	Yes		No
1086	503	0	88	Other	COPD/asthma;GERD;HTN;Malignancy;other	Green	No	none		No			No	No	No	No	No	No	No	No	No	No		No		Yes	Regular ward	Yes	No	Yes		No
1091	505	1				Pink	No	none	No	No			No	No	No	No	No	No	No	No	No	No		No		No	Regular ward	Yes	No	Yes		No
1092	437	1				Red	No	none	No	No			No	No	No	No	No	No	No	No	No	No		No		No	Regular ward	No	No	No		No
1095	437	4				Red	No	none	No	No			No	No	No	No	No	No	No	No	No	No		No		No	Burns, Plastics, Trauma unit (BPTU)	Yes	No	Yes		No
1098	466	3				Yellow	No	none	Yes	No			Yes	No	No	No	No	Yes	No	No	No	Yes	If loose stools send for C.Diff, urine analysis	No		No	Regular ward	Yes	No	Yes		No
1105	509	0	89	Sepsis	Angina/ CAD;Chronic Kidney Disease;Diabetes Mellitus;HTN;Liver Disease	Purple	No	none	Yes	No			Yes	No	No	No	No	Yes	No	No	Yes	No		No		Yes	Regular ward	Yes	No	Yes	low BP	No
1106	509	1				Purple	No	none	Yes	No			Yes	No	No	No	No	No	Yes	Yes	No	No	Other radiology: doppler	No		No	Regular ward	Yes	No	Yes		No
1109	511	0	77	Sepsis	Chronic Kidney Disease;Delirium/decreased level of consciousness;Diabetes Mellitus;DVT/PE;Fracture;HTN;Malignancy;other	Red	No	none	Yes	No			Yes	Yes	No	No	No	Yes	No	No	No	Yes		No		Yes	Regular ward	Yes	No	Yes		No
1111	511	2				Red	No	none	Yes	No			Yes	No	Yes	No	No	No	No	No	No	No		No		No	Regular ward	Yes	No	Yes		No
1112	511	3				Red	No	none	No	No			Yes	No	No	No	No	No	No	No	No	Yes		No		No	Regular ward	Yes	No	Yes		No
1113	512	0	86	Sepsis	Anemia;Chronic Kidney Disease;Congestive Heart Failue;COPD/asthma;GI Bleed;HTN;Pneumonia	Red	No	none	Yes	No			Yes	Yes	Yes	No	No	No	No	No	No	No	sputum C&S	No		Yes	Regular ward	Yes	No	Yes	low BP	No
1114	365	1		Sepsis		Red	No	none	No	No			Yes	No	No	No	No	No	No	No	No	Yes		Yes (Specify below)	Potassium	No	Regular ward	No	No	No		Yes
1117	353	6				Green	No	none	Yes	No			Yes	No	No	No	No	Yes	No	No	No	Yes	urine R&M, C&S	Yes (Specify below)	urine analysis at 17:05 on PCIS	No	Regular ward	Yes	No	Yes		Yes
1119	514	0	63	Menningitis	Alcohol Abuse;Anemia;DVT/PE;HTN;Malignancy;other	Orange	No	none	No	No			No	No	No	No	No	No	No	No	No	No		Yes (Specify below)	Sputum for C&S written in orders	No	Regular ward	Yes	Yes	No		No
1120	515	0	45	valvular disease	Connective Tissue Disease	Purple	No	none	Yes	No			Yes	No	No	No	No	No	No	No	Yes	Yes		No		Yes	Regular ward	Yes	No	Yes	low BP	No
1127	511	4				Red	No	none	No	No			Yes	No	No	No	No	No	No	No	No	Yes		No		No	Regular ward	Yes	No	Yes		No
1129	511	6				Red	No	none	No	No			Yes	No	No	No	No	No	No	No	No	No		No		No	Regular ward	Yes	Yes	No		No
1131	520	0	88	Other	Dementia;Diabetes Mellitus;Dyslipidemia;HTN;other	Orange	No	none	Yes	No			Yes	No	No	No	No	No	No	No	No	Yes		No		No	Regular ward	Yes	No	Yes	low BP	No
1132	521	0	79	GI Bleed	Malignancy	Orange	No	none	Yes	No			Yes	No	No	No	No	No	No	No	No	Yes		No		No	Regular ward	No	No	No		No
1134	464	3				Blue	No	none	No	No			No	No	No	No	No	No	No	No	No	No		No		No	Regular ward	No	No	No		No
1135	464	4				Blue	No	none	No	No			No	No	No	No	No	No	No	No	No	No		No		No	Regular ward	Yes	No	Yes		No
1136	464	5				Blue	No	none	No	No			No	No	No	No	No	No	No	No	No	No		No		No	Regular ward	Yes	No	No		No
1137	464	6				Blue	No	none	Yes	No			Yes	No	No	No	No	No	No	No	No	No	urinanalysis, R&M, C&S	No		No	Regular ward	No	No	No		No
1139	464	7				Blue	No	none	No	No			No	No	No	No	No	No	No	No	No	No		No		No	Regular ward	No	No	No		No
1143	524	1				Green	No	none	No	No			No	No	No	No	No	No	No	No	No	No		No		No	Regular ward		No			No
1145	524	3				Green	No	none	Yes	No			No	No	No	No	No	No	No	No	No	No		Yes (Specify below)	lytes, BUN, Cr at 18:00	No	Regular ward	Yes	No	Yes	bradycardia	No
1146	524	4				Green	No	none	No	No			No	No	No	No	No	No	No	No	No	No		No		No	Regular ward	No	No	No		No
1148	526	0	71	Metastatic Ca	Malignancy;other	Green	No	none	Yes	No			Yes	No	Yes	No	No	Yes	No	No	No	No		No		No	Regular ward	Yes	No	Yes		No
1149	526	1				Green	No	none	No	No			No	No	No	No	No	No	No	No	No	No		No		No	Regular ward	Yes	No	No		No
1151	528	0	38	Chronic Kidney Disease	Diabetes Mellitus;HTN;other	Purple	No	none	No	No			No	No	No	No	No	No	No	No	No	No		No		No	Regular ward	No	No	No		No
1153	530	0	55	Other	Metastatic Ca	Green	No	none	Yes	No			Yes	No	No	No	No	No	No	No	Yes	Yes	urine culture	No		No	Regular ward	No	No	No		No
1155	531	0	58	GI Bleed	GERD;HTN	Yellow	No	none	Yes	No			Yes	No	No	Yes	No	No	No	No	No	No		No		Yes	Regular ward	Yes	No	Yes	low BP	No
1165	534	0	85	Congestive Heart Failue	Angina/ CAD;Congestive Heart Failue;Diabetes Mellitus;Dyslipidemia;HTN;Malignancy;other;Pneumonia	Red	No	none	Yes	Yes	No handover for a pt on hiflow O2		Yes	No	Yes	No	No	No	No	No	Yes	Yes		No		Yes	Regular ward	Yes	No	Yes		No
1166	534	1				Red	No	none	Yes	No			No	No	No	No	No	No	No	No	No	No		No		No	Regular ward		No			No
1167	535	0	78	Sepsis	Angina/ CAD;COPD/asthma;Dementia;GI Bleed;HTN;other	Purple	No	none	No	No			No	No	No	No	No	No	No	No	No	No		No		No	Regular ward	Yes	No	Yes		No
1169	535	2				Purple	No	none	Yes	No			Yes	Yes	Yes	No	No	No	No	No	No	No		Yes (Specify below)	On PCIS @ 17:04 CBC, coagulation profile and lytes	No	Regular ward	Yes	No	Yes		No
1171	535	4				Purple	No	none	Yes	No			Yes	No	Yes	No	No	No	No	No	No	No		No		No	Regular ward	Yes	No	Yes		No
1174	536	1				Green	No	none	No	No			No	No	No	No	No	No	No	No	No	No		No		No	Regular ward	Yes	No	Yes		No
1181	538	0	85	Metastatic Ca	COPD/asthma;other	Yellow	No	none	No	No			No	No	No	No	No	No	No	No	No	No		No		No	Regular ward	Yes	No	Yes		No
1195	544	0	51	Other	other	Green	No	none	Yes	No			Yes	Yes	No	Yes	Yes	No	No	No	No	Yes		No		No	Regular ward	Yes	No	Yes		No
1208	548	0	87	Stroke/TIA	Dyslipidemia;other;Stroke/TIA	Yellow	No	none	Yes	No			No	No	No	No	No	No	No	No	No	No		No		No	Regular ward	Yes	No	No		No
1210	548	2				Yellow	No	none	Yes	No			Yes	No	Yes	No	No	Yes	No	No	No	Yes	urine cultures	No		No	Regular ward	Yes	No	Yes		No
1214	549	0	77	Cellulitis	Angina/ CAD;Arrhythmia;Chronic Kidney Disease;COPD/asthma;Diabetes Mellitus;hyper/hypothyroid;Peripheral vascular disease;UTI	Purple	No	none	Yes	No			Yes	Yes	Yes	No	No	No	No	No	Yes	Yes		No		No	Regular ward	Yes	No	Yes		No
1221	561	0	76	Other	HTN;Malignancy;Metastatic Ca	Green	No	none	No	No			No	No	No	No	No	No	No	No	No	No		No		Yes	Regular ward	Yes	No	No		No
1236	565	0	56	Metastatic Ca	Malignancy;other	Purple	No	none	Yes	No			Yes	No	No	No	No	Yes	No	No	Yes	No		No		No	Regular ward	Yes	No	Yes		No
1238	565	2				Purple	No	none	No	No			no	No	No	No	No	No	No	No	No	No		No		No	Regular ward	Yes	No	Yes		No
1239	565	3				Purple	No	none	No	No			Yes	No	No	No	No	No	No	No	No	Yes		No		No	Regular ward	Yes	No	Yes		No
1240	565	4				Purple	No	none	No	No			No	No	No	No	No	No	No	No	No	No		No		No	Regular ward	Yes	No	Yes		No
1244	566	1	59	Delirium/decreased level of consciousness	HTN;hyper/hypothyroid;IV Drug Use;Liver Disease;other	Purple	No	none	No	No			No	No	No	No	No	No	No	No	No	No		No		No	Regular ward	Yes	No	Yes	Low BP	No
1245	566	0				Purple	No	none	Yes	No			Yes	No	No	No	Yes	No	No	No	No	Yes	EEG, urine C&S, urinalysis	No		No	Regular ward	Yes	No	Yes	low BP	No
1248	435	7				Yellow	No	none	No	No			No	No	No	No	No	No	No	No	No	No		No		No	Regular ward		No			No
1251	332	3				Green	No	none	No	No			No	No	No	No	No	No	No	No	No	No		No		No	Regular ward	Yes	No	Yes		No
1256	350	31				Yellow	No	none	Yes	No			No	No	No	No	No	No	No	No	No	No		No		No	Step-down	Yes	No	Yes		No
1264	570	0	87	Other	Dementia;Fracture;HTN;hyper/hypothyroid;Malignancy;valvular disease	Red	No	none	No	No			Yes	No	No	No	No	No	No	No	No	Yes		No		Yes	Regular ward	Yes	No	Yes		No
1266	72	2				Green	No	none	No	No			Yes	No	No	No	No	No	No	No	No	Yes		No		No	Regular ward	Yes	No			Yes
1285	448	4				Yellow	No	none	Yes	No			Yes	No	No	No	No	Yes	No	No	No			No		No	Regular ward	Yes	No	Yes		Yes
1290	31	3				Pink	No	none	No	No			No	No	No	No	No	No	No	No	No	No		No		No	Regular ward		No			Yes
1293	31	6				Pink	No	none	No	No			No	No	No	No	No	No	No	No	No	No		No		No	Regular ward	No	No	No		Yes
1294	31	7				Pink	No	none	No	No			No	No	No	No	No	No	No	No	No	No		No		No	Regular ward	unknown	Yes	No	Pt on comfort care hence no vitals	Yes
1299	579	0	60	DKA/HHS	Acute Coronary Syndrome;Angina/ CAD;Chronic Kidney Disease;Diabetes Mellitus;Dyslipidemia;Fracture;HTN;hyper/hypothyroid;Pancreatitis	Yellow	No	none	Yes	No			Yes	No	No	No	No	No	No	No	No	Yes	sputum Culture	No		No	Regular ward	Yes	No	Yes		No
1300	579	1				Yellow	No	none	Yes	No			No	No	No	No	No	No	No	No	No	No		No		No	Regular ward	No	No	No		No
1306	524	6				Green	No	none	No	No			No	No	No	No	No	No	No	No	No	No		No		No	Regular ward	Yes	No	No		No
1307	524	7				Green	No	none	Yes	No			Yes	No	Yes	No	No	No	No	No	No			No		No	Regular ward	Yes	No	Yes		No
1308	524	8				Green	No	none	Yes	No			No	No	No	No	No	No	No	No	No	No		No		No	Regular ward	No	No	No		No
1313	584	1				Yellow	No	none	Yes	No			Yes	No	No	No	No	Yes	No	No	Yes	Yes		No		No	Regular ward	Yes	No	No		nn
1318	586	1				Purple	No	none	No	No			No	No	No	No	No	No	No	No	No	No				No	Regular ward	Yes	No	Yes		No
1320	587	1				Yellow	No	none	No	No			No	No	No	No	No	No	No	No	No	No		No		No	Regular ward	Yes	No	No		No
1322	588	0	90	Other	Diabetes Mellitus;GERD;hyper/hypothyroid;other	Blue	No	none	Yes	No			Yes	No	No	No	No	No	No	No	No	Yes		No		No	Regular ward	Yes	No	Yes		No
1328	571	2				Blue	No	none	No	No														No		No		Yes	No	Yes		No
1335	567	2				Green	No	none	Yes	No			Yes	Yes	No	No	No	Yes	No	No	Yes	Yes		No		No	Regular ward	Yes	No	Yes		No
1337	332	5				Green	No	none	Yes	No			Yes	Yes	No	No	No	No	No	No	No	No		No		No	Regular ward		No			Yes
1347	448	7				Yellow	No	none	No	No			No	No	No	No	No	No	No	No	No	No		No		No	Regular ward	Yes	No	Yes		Yes
1350	448	10				Yellow	No	none	Yes	No			No	No	No	No	No	No	No	No	No	No		Yes (Specify below)	pleural fluid analysis @ 17:05 on PCIS	No	Regular ward	Yes	No	Yes		Yes
1352	597	0	63	Sepsis	Diabetes Mellitus;Liver Disease;other;para/quadra-plegia;UTI	Red	No	none	No	No			No	No	No	No	No	No	No	No	No	No		No		No	Regular ward	Yes	No	Yes		No
1355	216	6				Blue	No	none	Yes	No														No		No	Step-down		No			Yes
1384	583	4				Yellow	No	none	No	No			No	No	No	No	No	No	No	No	No	No		No		No	Regular ward	Yes	No	Yes		No
1399	230	1				Yellow	No	none	No	No			Yes	No	Yes	No	No	No	No	No	No	Yes	urine culture, sputum C &S	No		No	Regular ward	Yes	No	Yes	low BP	No
1400	230	2				Yellow	No	none	Yes	No			Yes	Yes	No	No	No	No	No	No	No	No		No		No	Regular ward	Yes	No	Yes		No
1401	230	3				Yellow	No	none	Yes	No			No	No	No	No	No	No	No	No	No	No		No		No	Regular ward	Yes	No	Yes		No
1406	609	0	94	Other	COPD/asthma;HTN;other	Yellow	No	none	Yes	No			Yes	No	No	No	No	No	No	No	Yes	Yes		No		Yes	Burns, Plastics, Trauma unit (BPTU)	Yes	No	Yes		No
1409	609	3				Yellow	No	none	Yes	No			No	No	No	No	No	No	No	No	No	No		No		No	Burns, Plastics, Trauma unit (BPTU)	Yes	No	Yes	patient was deteriorating and passed away on CA shift. Should have been handed over.	No
1414	308	2					No	none	Yes	No			No	No	No	No	No	No	No	No	No	No				No	Regular ward	Yes	Yes	Yes	Deteriorating patient, should have been handed over. DNR	No
1415	310	3				Orange	No	none	No	No			No	No	No	No	No	No	No	No	No	No				No		Yes	No	Yes	low BP	No
1416	310	4				Orange	No	none		No																No						No
1419	6	0	89	Sepsis	Arrhythmia;other;Stroke/TIA		No	none	Yes	unknown			No	No	No	No	No	No	No	No	No	No				No		Yes	Yes	Yes		No
1423	611	2				Yellow	No	none	No	No			No	No	No	No	No	No	No	No	No	No				No		Yes	No	Yes		No
1426	29	1				Red	No	unknown	Yes	unknown			No	No	No	No	No	No	No	No	No	No				No	Regular ward		No			No
1429	22	0	69	Sepsis	Malignancy;other	Green	No	none	No	unknown			Yes	Yes	No	No	No	No	No	No	No	Yes	urine cultures			No	Regular ward		No			No
1430	22	1				Green	No	none	Yes	unknown			No	No	No	No	No	No	No	No	No	No				No	Regular ward		No			No
1431	2	0				Orange	No	none	Yes	unknown																	Regular ward					No
1432	27	0	68	Other	Chronic Kidney Disease;HTN;other;Stroke/TIA	Pink	No	none	No	unknown			No	No	No	No	No	No	No	No	No	No				Yes	Regular ward		No			No
1434	9	0	77	Sepsis	Chronic Kidney Disease;COPD/asthma;DVT/PE;HTN;Malignancy;other;Peripheral vascular disease	Purple	No	none	No	unknown			No	No	No	No	No	No	No	No	No	No					Regular ward		No			No
1435	25	0	48	Acute kidney injury	Diabetes Mellitus;Dyslipidemia;HTN;other	Red	No	none	Yes	unknown			No	No	No	No	No	No	No	No	No	No				No	Regular ward		No			No
1436	26	0		Other		Red	No	none	Yes	unknown														Yes (Specify below)		No	Regular ward		No			No
1437	612	0	66			Red	No	none	No	unknown																No	Regular ward					No
1438	1	0	62			Blue	No	none	No	unknown																No						No
1439	377	6				Red	No	none		No																No	Regular ward
1443	617	0	81			Blue	No	none		No																No	Regular ward
1447	621	0	74			Yellow	No	none		No																No	Regular ward
1448	622	0	80			Yellow	No	none		No																No	Step-down
1470	631	0	76			Orange	No	none		No																	Regular ward
1477	637	0	37			Green	No	none		No																No						No
1478	638	0	55			Green	No	none		No																No	Regular ward
1480	640	0				Purple	No	none		No																	Regular ward
1486	643	0	81			Blue	No	none		No																No	Regular ward
1487	644	0	57			Green	No	none		No																	Regular ward
1490	645	1				Green	No	none		No																No						No
1497	650	0				Blue	No	none		No
1500	651	2				Green	No	none		No																No						No
1503	653	0	64			Orange	No	none		No																	Regular ward
1504	35	1		COPD/asthma		Orange	No	none		No
1513	375	3				Blue	No	none		No																No						No
1518	660	0				Orange	No	none		No
1519	661	0				Orange	No	none		No
1524	664	0	75			Red	No	none		No																No	Regular ward					No
1536	309	1				Blue	No	none		No																	Regular ward
1537	670	0	78			Green	No	none		No																	Regular ward
1540	672	0	30			Blue	No	none		No																	Regular ward					No
1541	673	0	89			Blue	No	none		No
1544	675	0	78			Blue	No	none		No																No	Regular ward
1545	309	2				Blue	No	none		No																No	Regular ward
1547	327	1				Green	No	none		No																No	Regular ward
1548	644	2				Green	No	none		No																No	Regular ward
1550	325	1				Yellow	No	none		No																No						No
1551	668	1				Yellow	No	none		Yes	Not aware of low BP all day and no instructions															No	Regular ward
1552	678	0	71			Yellow	No	none		No																No	Regular ward					No
1557	681	0	50			Yellow	No	none		No																Yes						No
1559	682	0	87			Orange	No	none		No																	Regular ward
1570	688	1				Blue	No	none		No																	Regular ward
1591	698	0	41			Red	No	none		No																	Regular ward
1593	700	0	84			Green	No	none		No																No
1595	702	0				Blue	No	none		No																No	Regular ward
1596	318	1				Yellow	No	none		No																No	Regular ward
1601	363	3				Blue	No	none		No																No	Regular ward
1606	357	4				Blue	No	none		No																No	Regular ward
1609	707	2				Green	No	none		No																No
1615	363	6				Blue	No	none		No																No	Regular ward
1616	709	0	73			Pink	No	none		No																Yes	Regular ward					No
1618	711	0				Red	No	none		No																No
1620	326	8				Blue	No	none		No																No
1621	712	0				Blue	No	none		No																No	Regular ward					No
1623	596	0	39			Blue	No	none		No																No	Regular ward					No
1628	716	0	47			Orange	No	none		No																Yes	Regular ward					No
1629	717	0	33			Purple	No	none		No																Yes	Regular ward
1638	726	0	47			Blue	No	none		No																No	Regular ward
1641	728	0				Yellow	No	none		No																Yes	Regular ward					No
1645	730	1				Pink	No	none		No																No	Regular ward					No
1648	732	0	93			Purple	No	none		No																						No
1651	706	3				Blue	No	none		No																No	Regular ward					No
1653	363	7				Blue	No	none		No																No	Regular ward
1655	363	9				Blue	No	none		No																No	Regular ward
1656	733	0	62			Blue	No	none		No																	Regular ward
1657	734	0	83			Orange	No	none		No																Yes	Regular ward					No
1658	337	1				Red	No	none		No																No						No
1664	737	0	60			Green	No	none		No
1665	737	1				Green	No	none		No																No
1668	728	1				Yellow	No	none		No																No						No
1669	216	10				Pink	No	none		No
1670	216	11				Pink	No	none		No																No
1672	351	9				Purple	No	none		No																No
1673	740	0				Red	No	none		No
1676	743	0				Red	No	none		No
1682	747	0	19			Yellow	No	none		No																Yes
1685	749	0	75			red	No	none		No																No	Regular ward
1686	750	0	85			Blue	No	none		No																No	Regular ward
1687	751	0	82			Green	No	none		No																No	Regular ward					No
1688	752	0	56			Blue	No	none		No																No	Regular ward
1689	753	0	45			Green	No	none		No																	Regular ward
1690	754	0	67			Red	No	none		No																No	Regular ward
1691	755	0				Blue	No	none		No
1692	756	0	73			Yellow	No	none		No																Yes	Regular ward
1700	760	0				Purple	No	none		No																						No
1702	761	0				Red	No	none		No
1707	395	2				Yellow	No	none		No																No
1708	339	1				Yellow	No	none		No																No						Yes
1709	376	7				Purple	No	none		No																No
1711	763	0	79			Green	No	none		No																	Regular ward					No
1713	715	4				Yellow	No	none		No																No
1714	371	1				Yellow	No	none		No																No						No
1719	394	4				Yellow	No	none		No																No
1723	766	1				Yellow	No	none		No																No						No
1727	767	1				Pink	No	none		No																No	Regular ward					No
1728	768	0	45			Pink	No	none		No																						No
1730	768	2				Pink	No	none		No																No
1734	682	1				Green	No	none		No																Yes	Regular ward					Yes
1740	400	2				Yellow	No	none		No																No
1743	773	0				Red	No	none		No
1746	773	3				Red	No	none		No																No	Regular ward
1751	396	4				Green	No	none		No																	Regular ward
1753	776	0	78			Green	No	none		No																No	Regular ward
1754	402	1				Green	No	none		No																No
1757	778	0	83			Yellow	No	none		No																No	Regular ward
1759	779	0				Pink	No	none		No
1762	780	2				Purple	No	none		No																No
1764	81	5				Red	No	none		No																No						Yes
1765	81	6				Red	No	none		No																No	Regular ward
1766	323	6				Red	No	none		No																No
1768	411	1				Blue	No	none		No																No
1772	785	0				Red	No	none		No
1773	786	0				Green	No	none		No
1777	788	0				Blue	No	none		No																	Regular ward
1778	450	1				Yellow	No	none		No																No	Step-down					No
1779	450	2				Yellow	No	none		No																No						No
1781	450	4				Yellow	No	none		No																No	Step-down
1782	789	0	68			Yellow	No	none		No																	Regular ward
1783	789	1				Yellow	No	none		No																No	Regular ward
1784	789	2				Yellow	No	none		No																No
1785	789	3				Yellow	No	none		No																No	Regular ward
1786	790	0	69			Yellow	No	none		No																Yes	Regular ward					No
1787	790	1				Yellow	No	none		No																No	Regular ward
1789	791	0	55			Red	No	none		No																	Regular ward					No
1793	462	5				Blue	No	none		No																No	Regular ward
1794	793	0	35			Green	No	none		No
1795	794	0	34			Green	No	none		No																No
1796	795	0	55			Yellow	No	none		No
1797	796	0	57			Blue	No	none		No																Yes						No
1798	796	1				Blue	No	none		No																No	Regular ward
1799	797	0				Pink	No	none		No
1800	499	6				Purple	No	none		No																	Burns, Plastics, Trauma unit (BPTU)					Yes
1803	798	0	20			Purple	No	none		No																Yes						No
1805	799	1				Orange	No	none		No																No	Regular ward
1807	801	0	60			Pink	No	none		No																No	Regular ward					No
1808	802	0				Orange	No	none		No
1811	804	0	77			Yellow	No	none		No																Yes						No
1815	431	2				Green	No	none		No																No	Regular ward					No
1816	417	1				Yellow	No	none		No																No	Regular ward
1817	807	0				Yellow	No	none		No																Yes	Regular ward					No
1818	404	1				Orange	No	none		No																No	Regular ward
1819	808	0	70			Pink	No	none		No																Yes	Regular ward					No
[truncated: 98 more rows]

## Sheet: Errors
Study ID number	Handover event number	Patient age	CTU Team (Blue, Red, etc)	CA received handover	Patient physically seen	Error	Error Type	Notes
618	1		Blue	Yes		0
641	0	32	Blue	Yes		0
357	0	67	Blue	Yes	Yes	0
649	0	75	Blue	Yes		0
326	1		Blue	Yes	Yes	0
350	1		Blue	Yes	No	1	2	Feeding tube placement not checked so no feeds started till next day
314	1	65	Blue	Yes		0
375	1		Blue	Yes	No	0
347	1	62	Blue	Yes		0
309	0	73	Blue	Yes	No	0
347	2		Blue	Yes
326	0	36	Blue	Yes	No	0
643	2		Blue	Yes		0
338	1		Blue	Yes	No	0
699	0	96	Blue	Yes		0
363	1		Blue	Yes	No	0
338	3		Blue	Yes	No	0
706	0	68	Blue	Yes		0
363	4		Blue	Yes		0
350	6		Blue	Yes	No	0
363	5		Blue	Yes		0
350	7		Blue	Yes	Yes	0
688	2		Blue	Yes		0
350	8		Blue	Yes	No	0
338	4		Blue	Yes	No	0
726	1		Blue	Yes		0
357	2		Blue	Yes	No	0
706	1		Blue	Yes		0
315	2		Blue	Yes	No	0
706	2		Blue	Yes		0
363	8		Blue	Yes		1	2	Medication error--MAR not updated by RN and home meds given to detox patient
391	1		Blue	Yes	No	0
391	2		Blue	Yes	No	0
706	4		Blue	Yes		0
757	0	47	Blue	Yes		1	2	Medication error--allergy form not updated
369	1		Blue	Yes	No	0
392	0	70	Blue	Yes	No	0
758	0		Blue	Yes
441	0	40	Blue	Yes	No	0
445	1		Blue	Yes	No	0
462	2		Blue	Yes	Yes	0
445	2		Blue	Yes	No	0
891	0	45	Blue	Yes		0
425	1		Blue	Yes	No	0
781	0		Blue	Yes
416	0	93	Blue	Yes	No	0
416	1		Blue	Yes	Yes	0
441	1		Blue	Yes	No	0
792	0	62	Blue	Yes		0
355	2		Blue	Yes	No	0
426	1		Blue	Yes	No	0
441	2		Blue	Yes	No	0
800	0	36	Blue	Yes		0
441	3		Blue	Yes	Yes	0
803	1		Blue	Yes		0
470	0	30	Blue	Yes	No	0
803	2		Blue	Yes		0
441	5		Blue	Yes	No	0
470	1		Blue	Yes	No	0
441	6		Blue	Yes	Yes	0
463	1		Blue	Yes	No	0
441	7		Blue	Yes	No	0
463	2		Blue	Yes	No	0
355	4		Blue	Yes	No	0
440	0	70	Blue	Yes	Yes	0
846	0	34	Blue	Yes		0
456	1		Blue	Yes	No	0
848	1		Blue	Yes		0
851	0	85	Blue	Yes		0
456	2		Blue	Yes	Yes	0
851	1		Blue	Yes		0
854	0	87	Blue	Yes		0
855	0		Blue	Yes		1	2	Incorrect medication dosage--caught by pharmacy
462	4		Blue	Yes	No	0
481	0	87	Blue	Yes	Yes	0
355	9		Blue	Yes	No	0
481	1		Blue	Yes	Yes	0
865	0	83	Blue	Yes		0
483	0	76	Blue	Yes	No	0
502	0	91	Blue	Yes	Yes	0
561	1		Blue	Yes		0
502	1		Blue	Yes	Yes	0
890	0	77	Blue	Yes		0
892	0	85	Blue	Yes		0
216	7		Blue	Yes
890	1	77	Blue	Yes		0
891	1	45	Blue	Yes		0
441	8		Blue	Yes	No	0
441	9		Blue	Yes	No	0
896	1	45	Blue	Yes		1	2	incorrect medication dosage--caught by pharmacy
906	0	75	Blue	Yes		0
499	0	66	Blue	Yes	No	0
499	1		Blue	Yes	No	0
906	1	75	Blue	Yes		0
910	1	71	Blue	Yes		0
499	3		Blue	Yes	No	0
910	1	71	Blue	Yes		0
508	0	83	Blue	Yes	No	0
768	3	45	Blue	Yes		0
910	2	71	Blue	Yes		0
913	1		Blue	Yes		0
918	1		Blue	Yes		0
440	1		Blue	Yes	Yes	0
454	2	77	Blue	Yes		0
941		77	Blue	Yes		0
942	0	94	Blue	Yes		0
440	2		Blue	Yes	No	0
440	3		Blue	Yes	Yes	0
440	4		Blue	Yes	Yes	0
636	0	86	Green	Yes		0
102	3		Green	Yes		0
651	0	88	Green	Yes		0
102	6		Green	Yes		0
651	1		Green	Yes		0
657	0	58	Green	Yes		0
102	5		Green	Yes		0
312	0	79	Green	Yes	No	0
629	1		Green	Yes		0
667	0	58	Green	Yes		0
348	0	54	Green	Yes	Yes	0
695	1		Green	Yes		0
348	1		Green	Yes	Yes	0
707	0	82	Green	Yes		0
707	1		Green	Yes		0
356	0	76	Green	Yes	No	0
403	0	21	Green	Yes	Yes	0
714	0	76	Green	Yes		0
713	0	78	Green	Yes		1	2	Candesartan held on admission for AKI. BPs high on Amlodipine, CA repeated dose. CTU restarted next day
727	0	63	Green	Yes		0
396	0	62	Green	Yes	No	0
383	0	76	Green	Yes	No	0
735	0		Green	Yes		0
736	0		Green	Yes		0
738	0		Green	Yes		0
353	3		Green	Yes	No	0
389	0	55	Green	Yes	No	0
393	0	41	Green	Yes	No	0
713	1		Green	Yes		0
393	1		Green	Yes	Yes	0
396	3		Green	Yes	No	0
764	0	42	Green	Yes		0
713	2		Green	Yes		0
682	2		Green	Yes		0
396	5		Green	Yes
682	3		Green	Yes		0
782	0		Green	Yes		0
783	0	27	Green	Yes		0
422	0	79	Green	Yes	No	0
701	2		Green	Yes		0
825	0	73	Green	Yes		0
826	0		Green	Yes		0
453	2		Green	Yes	No	0
831	0	83	Green	Yes		0
832	0	74	Green	Yes		0
501	0	90	Green	Yes	No	1	1	Pt comfort care only but given fluids, abx, IV and Foley placed
832	1		Green	Yes		0
826	1		Green	Yes		0
867	0		Green	Yes		0
465	0	73	Green	Yes	No	0
859	1		Green	Yes		0
873	0		Green	Yes		0
332	1	67	Green	Yes	Yes	0
485	0	72	Green	Yes	No	0
527	0	82	Green	Yes	No	0
897	0	58	Green	Yes		0
91	1		Green	Yes		0
476	0	29	Green	Yes	No	0
490	1		Green	Yes	Yes	0
490	2		Green	Yes	Yes	0
480	2	88	Green	Yes	No	0
859	2	68	Green	Yes		0
501	3		Green	Yes	No	0
490	3	70	Green	Yes		0
353	4		Green	Yes	No	0
332	6	67	Green	Yes		0
480	4	88	Green	Yes		0
490	5	70	Green	Yes		0
510	0	66	Green	Yes	No	0
495	0	67	Green	Yes	No	0
510	1		Green	Yes	No	0
922	0	57	Green	Yes		0
923	0	78	Green	Yes		0
332	7	66	Green	Yes		0
348	4	54	Green	Yes	No	0
927	0	57	Green	Yes		0
501	4	90	Green	Yes		0
536	0	80	Green	Yes	No	0
927	1	57	Green	Yes		0
524	0	69	Green	Yes	No	0
536	2		Green	Yes	No	0
332	2		Green	Yes	No	0
324	2		Orange	Yes	Yes	0
647	1		Orange	Yes		0
669	0	82	Orange	Yes		0
671	0		Orange	Yes		0
647	2		Orange	Yes		0
701	0	76	Orange	Yes		0
310	6		Orange	Yes	No
310	2		Orange	Yes	No	0
73	3		Orange	Yes		0
382	0	83	Orange	Yes	No	0
771	0		Orange	Yes		0
772	0	77	Orange	Yes		0
310	7		Orange	Yes
784	0	70	Orange	Yes		0
799	0	86	Orange	Yes		0
420	0	85	Orange	Yes	No	0
827	0	66	Orange	Yes		0
834	0	63	Orange	Yes		0
297	3		Orange	Yes		0
447	1		Orange	Yes	No	0
455	1		Orange	Yes	No	0
835	1		Orange	Yes		1	1	CA called for decreased UOP, gave fluids, RT noticed fluid overload and on 40% 02. Needed Lasix next day. Never physcially seen by CA overnight.
461	0	86	Orange	Yes	Yes	0
473	0	63	Orange	Yes	Yes	0
863	0		Orange	Yes		0
869	0	77	Orange	Yes		0
461	1		Orange	Yes	No	0
473	1		Orange	Yes	No	0
473	2		Orange	Yes	Yes	0
878	0	43	Orange	Yes		0
455	3		Orange	Yes	No	0
473	3		Orange	Yes	No	0
473	4	63	Orange	Yes		0
455	4		Orange	Yes	No	0
900	0	68	Orange	Yes		1	2	Medication order error--allergy caught by pharmacist
901	0	75	Orange	Yes		0
912	0		Orange	Yes		0
473	5		Orange	Yes		0
473	6	63	Orange	Yes		0
900	1	68	Orange	Yes		0
924		65	Orange	Yes		0
498	1	88	Orange	Yes		0
938	0	71	Orange	Yes		0
634	1	66	Pink	Yes		0
320	1		Pink	Yes	Yes	1	2	Pt had additional blood cultures drawn despite note stating not to call CA if pt febrile (FUO)
340	2		Pink	Yes	Yes	0
703	0		Pink	Yes		0
340	3		Pink	Yes	No	0
730	0	66	Pink	Yes		0
748	0	56	Pink	Yes		0
748	1		Pink	Yes		0
427	0	87	Pink	Yes	Yes	1	1	Fall--bed rails were not up
430	0	84	Pink	Yes	No	0
767	0	79	Pink	Yes		0
430	2		Pink	Yes	Yes	0
430	3		Pink	Yes	No	0
457	0	52	Pink	Yes	No	0
721	4		Pink	Yes		0
852	0	83	Pink	Yes		0
504	0	62	Pink	Yes		0
879	0	85	Pink	Yes		0
905	0	38	Pink	Yes		0
504	1	62	Pink	Yes	No	0
504	2		Pink	Yes	No	0
505	0	83	Pink	Yes	No	0
507	0	93	Pink	Yes	Yes	0
507	1		Pink	Yes	Yes	0
323	0	56	Red	Yes	No	0
626	1		Red	Yes
655	0	85	red	Yes		0
270	1		Red	Yes		0
304	2		Red	Yes		0
663	0		Red	Yes		0
662	0		Red	Yes
304	1		Red	Yes	No	0
323	5		Red	Yes		0
304	3		Red	Yes		0
319	1		Red	Yes	No	0
304	4		Red	Yes		0
686	0	83	Red	Yes		0
686	2		Red	Yes		0
319	3		Red	Yes	No	0
686	3		Red	Yes		0
613	0	25	Red	Yes		0
704	0	48	Red	Yes		0
344	1		Red	Yes	Yes	1	2	Patient received both Moxifloxacin and Imipenem
613	1		Red	Yes
344	2		Red	Yes	No	0
319	4		Red	Yes		0
344	7		Red	Yes		0
344	3		Red	Yes		0
710	0	50	Red	Yes		0
365	0	79	Red	Yes	Yes	0
349	0	60	Red	Yes	Yes	0
354	1		Red	Yes	Yes	0
344	4		Red	Yes	No	0
354	2		Red	Yes	No	0
729	0	61	Red	Yes		0
323	2		Red	Yes	No	0
359	2		Red	Yes	No	0
344	5		Red	Yes	No	0
354	4		Red	Yes	Yes	0
359	3		Red	Yes	No	0
397	0	58	Red	Yes	No	0
354	5		Red	Yes	No	0
741	0	37	Red	Yes		0
337	2		Red	Yes		0
337	3		Red	Yes		0
354	7		Red	Yes	No	1	2	Patient wandered off ward, sitter not in room
359	5		Red	Yes	No	0
397	1		Red	Yes	Yes	0
372	0	87	Red	Yes	No	0
337	4		Red	Yes		0
359	6		Red	Yes	No	0
372	1		Red	Yes	No	0
379	0	87	Red	Yes	No	1	1	Medication error--beta blocker held and pt went into rapid a-fib with palpitations
323	3		Red	Yes	No	0
359	7		Red	Yes	No	0
397	2		Red	Yes	No	0
390	0	62	Red	Yes	No	0
399	0	58	Red	Yes	No	0
81	3		Red	Yes		0
762	0	22	Red	Yes		0
359	8		Red	Yes	No	0
397	3		Red	Yes	No	0
432	1		Red	Yes	No	0
765	0	53	Red	Yes		0
390	3		Red	Yes	No	0
533	7		Red	Yes		0
769	0	42	Red	Yes		0
390	4		Red	Yes	No	0
432	3		Red	Yes	Yes	0
774	0	60	Red	Yes		0
775	0	60	Red	Yes		0
432	4		Red	Yes	No	0
81	4		Red	Yes		0
773	1		Red	Yes
399	2		Red	Yes	No	0
408	3		Red	Yes	No	0
432	5		Red	Yes	Yes	0
773	2		Red	Yes
787	0		red	Yes		0
806	0	17	Red	Yes		0
377	4		Red	Yes	No	0
408	4		Red	Yes		0
432	8		Red	Yes		0
811	0	76	Red	Yes		0
812	0	79	Red	Yes		0
812	1		Red	Yes		0
815	0		Red	Yes		0
437	0	50	Red	Yes	No	0
436	0	82	Red	Yes	No	0
443	0	55	Red	Yes	Yes	0
822	0		Red	Yes		0
121	3		Red	Yes		0
436	1		Red	Yes	No	0
449	0	29	Red	Yes	No	0
822	1		Red	Yes		0
436	2		Red	Yes		0
442	0	30	Red	Yes	Yes	0
443	2		Red	Yes	No	0
449	1		Red	Yes	No	0
837	0		Red	Yes		0
443	3		Red	Yes	No	0
399	6		Red	Yes		0
443	4		Red	Yes	No	0
857	1		Red	Yes		0
870	0		Red	Yes		0
399	7	58	Red	Yes		0
511	1		Red	Yes	Yes	0
909	0	68	Red	Yes		1	2	Transfusion order delayed, discharge delayed by one day
377	7	64	Red	Yes		0
870	1	57	Red	Yes		0
475	1		Red	Yes	No
533	0	48	Red	Yes	Yes	0
569	0	69	Red	Yes	Yes	0
533	1		Red	Yes	Yes	0
935	0	87	Red	Yes		0
533	2		Red	Yes	No	0
939	0	45	Red	Yes		1	2	Incorrect medication dosage--caught by pharmacy
377	8		Red	Yes
386	6		Red	Yes	Yes	0
620	0	68	Yellow	Yes		0
622	2		Yellow	Yes		0
155	4		Yellow	Yes	No	1	2	Medication order error--allergy caught by pharmacist
622	3		Yellow	Yes		0
652	0	89	Yellow	Yes		0
325	0	59	Yellow	Yes	Yes	0
668	0	84	Yellow	Yes		0
336	0	78	Yellow	Yes	No	0
679	0	65	Yellow	Yes		0
680	0	56	Yellow	Yes		0
317	1		Yellow	Yes		0
331	0	57	Yellow	Yes	No	0
678	1		Yellow	Yes		0
333	2		Yellow	Yes	No	0
339	0	79	Yellow	Yes	Yes	0
360	0	72	Yellow	Yes	Yes	0
339	1		Yellow	Yes
361	3		Yellow	Yes
350	12		Yellow	Yes	No	0
350	13		Yellow	Yes	No	0
739	0	83	Yellow	Yes		0
350	14		Yellow	Yes	No	0
744	0	54	Yellow	Yes		0
744	1		Yellow	Yes		0
745	1		Yellow	Yes		0
384	0	80	Yellow	Yes	Yes	0
394	0	77	Yellow	Yes	No	0
155	6		Yellow	Yes	No	0
384	1		Yellow	Yes	No	0
333	3		Yellow	Yes	Yes	0
715	1		Yellow	Yes
155	7		Yellow	Yes	No	0
350	11		Yellow	Yes	No	0
747	1		Yellow	Yes		0
759	0	50	Yellow	Yes		0
715	2		Yellow	Yes
406	0	79	Yellow	Yes	No	0
407	0	49	Yellow	Yes	No	0
715	3		Yellow	Yes
394	1		Yellow	Yes
401	0	62	Yellow	Yes	No	0
360	3		Yellow	Yes	Yes	1	1	RN mistakenly gave insulin to wrong patient--required OJ and blood glucose monitoring
350	16		Yellow	Yes	No	0
407	1		Yellow	Yes	Yes	0
766	0	55	Yellow	Yes		0
394	2		Yellow	Yes
350	17		Yellow	Yes	No	0
407	2		Yellow	Yes	No	0
770	0	37	Yellow	Yes		0
350	18		Yellow	Yes	No	0
434	0	53	Yellow	Yes	No	0
350	21		Yellow	Yes	No	0
423	0	77	Yellow	Yes	No
394	5		Yellow	Yes
350	22		Yellow	Yes	No	0
790	2		Yellow	Yes		0
423	1		Yellow	Yes
394	6		Yellow	Yes
450	3		Yellow	Yes
450	5		Yellow	Yes
434	3		Yellow	Yes	No	1	2	Diet not reordered after being NPO and surgery postponed
434	4		Yellow	Yes	Yes	0
438	0	59	Yellow	Yes	Yes	0
434	5		Yellow	Yes	No	0
435	3		Yellow	Yes	Yes	0
350	25		Yellow	Yes	No	0
821	1		Yellow	Yes		0
350	26		Yellow	Yes	No	0
418	2		Yellow	Yes	No	0
482	0	58	Yellow	Yes	No	0
434	6		Yellow	Yes	No	0
584	3		Yellow	Yes		0
877	0	77	Yellow	Yes		0
185	1		Yellow	Yes	No	0
350	29		Yellow	Yes	No	0
486	0	73	Yellow	Yes	Yes	0
904	0	82	Yellow	Yes		0
466	2		Yellow	Yes	No	0
274	6	60	Yellow	Yes		0
486	2	73	Yellow	Yes		0
486	2	73	Yellow	Yes		0
466	4		Yellow	Yes	No	0
915	0	47	Yellow	Yes		0
466	6	67	Yellow	Yes		0
466	5		Yellow	Yes	No	0
494	0	86	Yellow	Yes	No	0
466	7		Yellow	Yes		0
919	0	39	Yellow	Yes		1	2	Medication order error--allergy caught by pharmacist
928	0	79	Yellow	Yes		0
929	0	96	Yellow	Yes		0
930	0	71	Yellow	Yes		0
931	0	37	Yellow	Yes		0
932	0	57	Yellow	Yes		0
933	0	72	Yellow	Yes		0
932	1		Yellow	Yes		0
350	30		Yellow	Yes	Yes	0
350	32		Yellow	Yes	Yes	0
326	5	36	Yellow	Yes	No	0
448	1	31	Yellow	Yes	No	0
448	2		Yellow	Yes	No	0
